# Supplementary material for: Human SARS-CoV-2 has evolved to reduce CG dinucleotide in its open reading frames
Source: Sci Rep. 2020 Jul 23;10:12331. doi: 10.1038/s41598-020-69342-y (PMC7378049; doi:10.1038/s41598-020-69342-y)
Supplement: Supplementary file 1 — Supplementary Table S1. [file 41598_2020_69342_MOESM1_ESM.xlsx]

## Sheet: Table S1
	Table S1. Odds ratios of dinucleotides in open reading frames of coronaviruses
	This table lists the weighted average odds ratio of each dinucleotide based on ORF length. For example, the weighted average odds ratio of dinucelotide GT = [(odds ratio of GT in ORF1ab)*(length of ORF1ab) + (odds ratio of GT in ORF2)*(length of ORF2) + … + (odds ratio of GT in ORFn)*(length of ORFn)] / (length of ORF1ab + length of ORF2 + ... + length of ORFn). Data of coronaviruses shown in Fig…
	Genus	Alphacoronavirus												Betacoronavirus						Deltacoronavirus				Gammacoronavirus
	Subgenus	Colacovirus	Decacovirus	Tegacovirus	Luchacovirus	Minacovirus	Minunacovirus	Myotacovirus	Nyctacovirus	Pedacovirus	Rhinacovirus	Setracovirus	Duvinacovirus	Embecovirus	Sarbecovirus	Nobecovirus		Hibecovirus	Merbecovirus	Andecovirus	Buldecovirus	Herdecovirus	Moordecovirus	Cegacovirus	Igacovirus
	Virus	Bat CoV CDPHE15	Bat CoV HKU10	Cat CoV1	Rat CoV	Mink CoV1	Bat CoV1	Bat CoV Sax-2011	Bat CoV SC-2013	PEDV	Bat CoV HKU2	Human CoV NL63	Human CoV 229E	Human CoV HKU1	Human MERS-CoV	Human SARS-CoV	Human SARS-CoV-2	Bat CoV ZJ2013	Bat CoV HKU9	Wigeon CoV HKU20	Bulbul CoV HKU11	Heron CoV HKU19	Moorhen CoV HKU21	Whale CoV SW1	Turkey CoV
	Sequence No.	NC_022103.1	NC_018871.1	MH817484.1	NC_032730.1	NC_023760.1	EU420138.1	NC_028811.1	NC_028833.1	MN114121.1	NC_009988.1	MK334043.1	MN306046.1	MK167038.1	JX869059.2	KY352407.1	NC_045512.2	NC_025217.1	NC_009021.1	NC_016995.1	NC_011547.1	NC_016994.1	NC_016996.1	NC_010646.1	NC_010800.1	Mean	Standard deviation
	Total ORF length (nt)	27435	28116	28677	25815	28431	27750	27018	26664	27420	26607	26985	26550	29958	30273	28857	29133	30504	28605	25449	25494	25407	25506	30531	26793	27665.8	1648.97
	(A+T)% of ORFs	0.591762	0.614988	0.614046	0.597598	0.6246	0.618775	0.590347	0.582434	0.582859	0.607359	0.655624	0.619133	0.677114	0.586331	0.606855	0.620431	0.586841	0.588988	0.6069	0.615674	0.619751	0.651572	0.6083	0.619191	0.611978	0.0236755
	(G+C)% of ORFs	0.408238	0.385012	0.385954	0.402402	0.375365	0.381225	0.409653	0.417566	0.417141	0.392641	0.344376	0.380867	0.322852	0.413669	0.393145	0.379569	0.413159	0.410977	0.3931	0.384326	0.380249	0.348428	0.3917	0.380771	0.388016	0.0236793
	All codon positions
	Odds ratio of GT	1.092	1.1561	1.07163	0.994487	1.16985	1.09524	1.08664	1.11375	1.07241	1.04198	1.12205	1.10926	1.05304	1.01901	1.04676	1.05671	1.09168	1.09846	1.08055	1.04924	1.10598	1.03088	0.973496	1.08698	1.07576	0.0459204
	Odds ratio of GA	0.836254	0.823853	0.912702	0.918234	0.81609	0.89087	0.853825	0.84434	0.851424	0.886184	0.818247	0.866193	0.8837	0.889593	0.90117	0.917793	0.895238	0.779908	0.782127	0.848206	0.864507	0.854717	0.977439	0.862347	0.865623	0.0452834
	Odds ratio of GC	1.1808	1.11362	1.14725	1.25037	1.11905	1.17108	1.22082	1.15371	1.15808	1.25616	1.11331	1.18131	1.19886	1.16946	1.14396	1.07439	1.14791	1.25686	1.17531	1.15522	1.0888	1.22203	1.26101	1.17595	1.1723	0.0523576
	Odds ratio of GG	0.901294	0.876019	0.892195	0.904166	0.878469	0.838309	0.853512	0.869324	0.92154	0.872267	0.918578	0.855422	0.942529	0.929187	0.929465	0.949013	0.867026	0.900859	1.00752	0.989525	0.954662	0.978533	0.89306	0.916713	0.909966	0.0443723
	Odds ratio of AG	0.938562	0.872011	0.942091	0.979111	0.897261	0.909989	0.962321	0.925281	0.976897	0.945668	0.879711	0.880591	0.95309	1.01029	1.02319	0.994629	0.943468	1.00158	0.974023	0.959945	1.02833	1.00054	1.04995	1.04829	0.962367	0.0518404
	Odds ratio of AT	0.86375	0.796302	0.889245	0.935331	0.849919	0.859281	0.852538	0.815288	0.849365	0.878513	0.841005	0.827448	0.934067	0.893376	0.84419	0.808134	0.856367	0.9396	0.962803	0.905666	0.889899	0.972471	0.971012	0.853607	0.878716	0.0513639
	Odds ratio of AC	1.2655	1.3268	1.20212	1.0672	1.30637	1.20767	1.27417	1.32457	1.21948	1.25577	1.30914	1.27195	1.08977	1.10456	1.20807	1.23992	1.20255	1.15842	1.14574	1.20471	1.22488	1.166	0.950456	1.12756	1.20222	0.090355
	Odds ratio of AA	1.04437	1.145	1.04558	1.05372	1.08162	1.12106	1.02734	1.09024	1.05404	1.0509	1.15827	1.14777	1.08621	1.04306	1.01948	1.06631	1.04759	0.962283	0.962847	0.991993	0.948668	0.946851	1.01632	1.06054	1.04884	0.0596759
	Odds ratio of TG	1.37061	1.43655	1.39175	1.29248	1.38256	1.42515	1.36766	1.37057	1.32603	1.34864	1.33858	1.42797	1.24668	1.31636	1.3427	1.38547	1.43852	1.24395	1.29045	1.39227	1.38488	1.27024	1.27313	1.26931	1.34719	0.060626
	Odds ratio of TA	0.873259	0.795405	0.847248	0.89366	0.884981	0.810943	0.856914	0.837448	0.850237	0.902486	0.877008	0.797749	0.962875	0.895424	0.868435	0.825646	0.818095	1.08084	1.0091	0.886658	0.919147	0.994611	0.909316	0.900292	0.887407	0.0689863
	Odds ratio of TC	0.720006	0.716162	0.77977	0.81289	0.702972	0.835213	0.728347	0.722587	0.790973	0.697495	0.729036	0.719308	0.801373	0.852762	0.773475	0.802777	0.80916	0.646422	0.783428	0.778448	0.83282	0.728175	0.714024	0.774187	0.760492	0.0521951
	Odds ratio of TT	0.994548	1.03524	0.992635	0.983254	0.995427	0.968325	1.0108	1.00892	1.01125	0.990513	1.00753	1.02564	0.966274	0.973516	1.03344	1.03905	0.999135	0.953391	0.928924	1.00779	0.963259	0.975336	1.01707	1.02208	0.995972	0.0278758
	Odds ratio of CG	0.505789	0.489623	0.493128	0.589303	0.528013	0.465653	0.569294	0.573688	0.553041	0.50673	0.404809	0.482214	0.435306	0.559076	0.442205	0.386502	0.569364	0.667218	0.524549	0.428434	0.407118	0.413388	0.501428	0.478223	0.498921	0.0696475
	Odds ratio of CA	1.37688	1.37836	1.31018	1.22434	1.33468	1.32742	1.39261	1.37197	1.35443	1.27613	1.29397	1.34689	1.09206	1.20971	1.30511	1.27594	1.30349	1.17596	1.26611	1.33182	1.32127	1.26304	1.1774	1.26666	1.29068	0.0736587
	Odds ratio of CT	1.08631	1.05958	1.11177	1.12592	1.04616	1.16459	1.07763	1.07931	1.09418	1.15015	1.09708	1.09038	1.16585	1.16636	1.1385	1.188	1.11552	1.04603	1.09278	1.08369	1.13883	1.07696	1.05842	1.10832	1.10676	0.0403557
	Odds ratio of CC	0.944311	0.932522	0.904977	0.963615	0.95687	0.814321	0.849499	0.914	0.909906	0.927605	1.03558	0.921005	1.13253	0.92865	0.915978	0.881667	0.845817	1.11304	0.976052	0.921133	0.821319	1.0613	1.31991	1.00422	0.95816	0.111968
	Codon positions 1 and 2
	Odds ratio of (GT)12	1.22186	1.35613	1.35577	1.15758	1.31901	1.35248	1.28051	1.3141	1.28802	1.18769	1.26993	1.34261	1.15356	1.26268	1.23959	1.26413	1.39617	1.20844	1.36332	1.34065	1.44816	1.2828	1.13144	1.28365	1.28418	0.0801652
	Odds ratio of (GA)12	1.65465	1.57455	1.59624	1.74794	1.55767	1.70702	1.60385	1.63871	1.67212	1.71685	1.66514	1.61194	1.77587	1.63336	1.61796	1.6638	1.59246	1.50812	1.58398	1.65868	1.58165	1.64002	1.65421	1.60401	1.63587	0.0612161
	Odds ratio of (GC)12	1.72783	1.72774	1.72875	1.71512	1.79456	1.83782	1.77659	1.5768	1.54883	1.8593	1.99351	1.86078	2.13602	1.66828	1.74176	1.88056	1.66084	1.81083	1.86263	1.97857	1.7967	2.24901	1.87595	1.87966	1.82035	0.159007
	Odds ratio of (GG)12	1.3465	1.38633	1.32983	1.31539	1.39137	1.46359	1.28772	1.24965	1.33862	1.31721	1.56324	1.3597	1.57213	1.32071	1.39616	1.52684	1.25896	1.15115	1.26729	1.41171	1.50643	1.44021	1.18683	1.31964	1.3628	0.109658
	Odds ratio of (AG)12	0.736013	0.670335	0.730719	0.774837	0.685442	0.706904	0.703794	0.664419	0.692084	0.740422	0.771816	0.704138	0.789432	0.683309	0.690824	0.704871	0.641036	0.725734	0.507905	0.553087	0.472918	0.523517	0.780223	0.68259	0.680682	0.0856269
	Odds ratio of (AT)12	0.786532	0.7582	0.82433	0.807054	0.767842	0.793958	0.800247	0.789207	0.803756	0.797752	0.692566	0.778999	0.73721	0.868204	0.827571	0.765434	0.86895	0.805916	0.863498	0.84855	0.874763	0.803396	0.832657	0.725855	0.800935	0.046453
	Odds ratio of (AC)12	1.38567	1.36899	1.27302	1.32436	1.38709	1.32522	1.34187	1.40721	1.32601	1.37521	1.5666	1.37546	1.51959	1.28318	1.33213	1.357	1.32198	1.48529	1.42724	1.40603	1.34502	1.63258	1.2153	1.25149	1.3764	0.0967097
	Odds ratio of (AA)12	1.66013	1.5367	1.43527	1.71479	1.52941	1.67805	1.63045	1.80787	1.7655	1.78552	1.67728	1.59034	1.54992	1.47829	1.32774	1.25873	1.33852	1.51369	1.34154	1.24123	1.19085	1.32074	1.43365	1.4108	1.50904	0.181847
	Odds ratio of (TG)12	0.586183	0.61912	0.617486	0.659751	0.646472	0.605722	0.633423	0.591853	0.594486	0.592148	0.575677	0.618585	0.62808	0.600951	0.622871	0.657953	0.708871	0.565493	0.530562	0.583172	0.652598	0.50647	0.520909	0.651267	0.607088	0.0470195
	Odds ratio of (TA)12	0.542512	0.509122	0.535866	0.587988	0.535978	0.475551	0.566025	0.573823	0.54968	0.508581	0.459221	0.482963	0.491879	0.57651	0.515102	0.489457	0.552199	0.578021	0.573202	0.524078	0.574673	0.506287	0.545433	0.499875	0.531418	0.0373667
	Odds ratio of (TC)12	0.781933	0.809505	0.753738	0.697347	0.831809	0.795733	0.697551	0.759283	0.782382	0.731881	0.872799	0.8163	0.969139	0.84308	0.809101	0.810287	0.708101	0.729997	0.842441	0.817973	0.858435	0.935056	0.794469	0.776361	0.801029	0.06761
	Odds ratio of (TT)12	0.812982	0.853299	0.868328	0.729162	0.84425	0.746916	0.819928	0.825553	0.825681	0.768228	0.774432	0.846852	0.783662	0.848986	0.936382	0.909492	0.889372	0.890871	0.862553	0.784211	0.89472	0.797341	0.882853	0.861647	0.835738	0.0534439
	Odds ratio of (CG)12	0.56254	0.503574	0.382845	0.524921	0.580159	0.545235	0.541697	0.631885	0.53326	0.571488	0.713694	0.500604	0.717803	0.575031	0.432411	0.408461	0.490758	0.64435	0.576517	0.555313	0.425367	0.586648	0.460831	0.474886	0.539178	0.0864803
	Odds ratio of (CA)12	1.12884	1.18006	1.00791	1.08661	1.02748	1.0016	1.0459	1.10494	1.04139	1.14629	1.29391	1.09929	1.34649	1.06583	1.109	1.03319	0.991433	1.13975	1.18125	1.16353	1.01987	1.4019	1.15381	1.13456	1.12103	0.106011
	Odds ratio of (CT)12	0.778187	0.742371	0.891851	0.925325	0.692546	0.794006	0.850114	0.751655	0.843755	0.834888	0.700688	0.693451	0.593545	0.823994	0.87741	0.881294	0.869868	0.683389	0.702232	0.823438	0.853162	0.552433	0.768427	0.905875	0.784746	0.0986526
	Odds ratio of (CC)12	1.13306	1.26126	1.15493	1.0681	1.29826	1.17747	1.055	1.06901	0.979125	1.18948	1.63444	1.20435	2.00075	1.02858	1.1429	1.21438	1.01354	1.48379	1.35044	1.24498	1.08609	1.76279	1.61967	1.44355	1.27566	0.260051
	Codon positions 2 and 3
	Odds ratio of (GT)23	1.36616	1.38362	1.23884	1.25119	1.47373	1.36331	1.345	1.34245	1.27278	1.3041	1.55931	1.29021	1.48161	1.10294	1.21334	1.31787	1.21385	1.3309	1.11904	1.20408	1.14268	1.20015	1.1214	1.29742	1.289	0.117455
	Odds ratio of (GA)23	0.288453	0.308088	0.450133	0.358857	0.309275	0.367531	0.283202	0.22703	0.285078	0.281625	0.267769	0.363972	0.32587	0.381605	0.444003	0.513109	0.461892	0.244265	0.255832	0.388248	0.438392	0.369168	0.451837	0.400619	0.352744	0.0794086
	Odds ratio of (GC)23	0.816841	0.732132	0.816638	1.03007	0.723815	0.888874	0.934521	0.843657	0.97677	0.853598	0.481263	0.880045	0.57323	0.967559	0.813771	0.680144	0.841956	0.760189	0.690988	0.682363	0.682497	0.453377	0.856779	0.725467	0.779439	0.145905
	Odds ratio of (GG)23	0.473139	0.437063	0.431359	0.481206	0.447939	0.357041	0.40053	0.437123	0.416829	0.503362	0.464019	0.430111	0.539914	0.520185	0.474789	0.494496	0.439574	0.505737	0.569143	0.469037	0.474149	0.450144	0.496345	0.531562	0.468533	0.0477038
	Odds ratio of (AG)23	1.13425	0.814699	0.928071	1.2242	0.780505	0.894351	1.09147	1.15509	1.25478	1.22944	0.835603	0.840192	0.717305	1.07943	0.946746	0.753916	0.828079	1.06135	1.00704	0.894	0.861682	1.0273	1.11936	0.974538	0.977225	0.15965
	Odds ratio of (AT)23	1.34951	1.18145	1.27686	1.59545	1.305	1.33526	1.31572	1.294	1.36227	1.40553	1.40323	1.26323	1.55401	1.33873	1.23734	1.16518	1.17102	1.51838	1.48729	1.31498	1.24368	1.54162	1.57352	1.36291	1.35817	0.128496
	Odds ratio of (AC)23	1.34917	1.38078	1.26214	1.04132	1.3638	1.23352	1.42519	1.59355	1.34579	1.28188	0.979474	1.28879	0.695135	1.10746	1.15001	1.11228	1.30957	0.983436	0.918018	1.01556	1.1864	0.710543	0.756276	1.03364	1.14682	0.232615
	Odds ratio of (AA)23	0.858579	1.15901	0.956996	0.838534	0.983774	1.04537	0.843954	0.888444	0.831488	0.862807	1.07365	1.0926	1.03972	0.947454	0.960497	1.08548	1.02826	0.779159	0.844083	0.959525	0.869255	0.820175	0.919811	0.964509	0.943881	0.102956
	Odds ratio of (TG)23	0.924015	1.04328	0.993682	0.766904	0.962034	0.815197	0.961599	1.00127	0.906207	0.773006	0.725966	0.990327	0.720737	0.985332	1.02899	0.861519	1.16952	1.04731	1.02118	0.862135	0.977165	0.81806	1.0286	0.822017	0.925253	0.117081
	Odds ratio of (TA)23	0.494327	0.521729	0.621845	0.427719	0.648148	0.478835	0.513442	0.426556	0.490655	0.461644	0.523741	0.498982	0.695125	0.652226	0.759763	0.728637	0.605068	0.837009	0.913113	0.729849	0.930205	0.821297	0.639348	0.764015	0.632637	0.152513
	Odds ratio of (TC)23	0.626175	0.56887	0.843205	0.702921	0.556302	0.788582	0.708398	0.699	0.860913	0.555418	0.39435	0.601483	0.309199	0.830962	0.742583	0.772335	0.957879	0.481135	0.577757	0.550028	0.812927	0.202916	0.460765	0.59394	0.633252	0.183186
	Odds ratio of (TT)23	1.3136	1.32753	1.31483	1.36666	1.22822	1.31631	1.33442	1.32172	1.3117	1.39206	1.27929	1.32747	1.11795	1.20276	1.19133	1.23798	1.24302	1.07582	1.10916	1.34053	1.15383	1.18061	1.27943	1.28727	1.26056	0.086268
	Odds ratio of (CG)23	0.280334	0.379882	0.391869	0.352927	0.417696	0.242887	0.352446	0.438399	0.358565	0.304099	0.148132	0.278127	0.210899	0.309454	0.310467	0.251773	0.388237	0.686255	0.489662	0.38335	0.325694	0.347459	0.499451	0.436668	0.357697	0.109516
	Odds ratio of (CA)23	1.49116	1.44876	1.50987	1.19444	1.58073	1.31135	1.58833	1.36414	1.27821	1.31441	1.55702	1.4418	1.27528	1.22712	1.45566	1.53799	1.44029	1.36937	1.51008	1.62018	1.63728	1.68019	1.40698	1.66561	1.45443	0.14079
	Odds ratio of (CT)23	1.75795	1.79349	1.58858	1.62186	1.72983	1.998	1.61339	1.6744	1.62136	1.90478	2.12168	1.88876	2.47082	1.81194	1.8075	1.91554	1.65858	1.85345	1.84919	1.84727	1.65111	2.32866	1.76589	1.72943	1.83348	0.218609
	Odds ratio of (CC)23	0.958963	0.850376	0.841116	1.19158	0.887567	0.709727	0.814566	0.855438	0.970761	0.884122	0.7871	0.909708	0.706421	0.962737	0.809381	0.730066	0.774426	1.00423	0.950928	0.768722	0.770312	0.788752	1.32321	0.717674	0.873662	0.14862
	Codon positions 3 and 1
	Odds ratio of (GT)31	0.687318	0.727504	0.619193	0.574084	0.715756	0.569222	0.633728	0.683995	0.655729	0.633416	0.536198	0.694197	0.523148	0.690475	0.686341	0.587136	0.664087	0.755114	0.75813	0.601936	0.726094	0.608741	0.666478	0.678673	0.653196	0.0653374
	Odds ratio of (GA)31	0.565091	0.588156	0.690771	0.647401	0.5805	0.597478	0.673872	0.666729	0.596558	0.659303	0.521252	0.622066	0.548662	0.652932	0.640499	0.575444	0.630575	0.586638	0.505437	0.496814	0.57266	0.553926	0.824947	0.581437	0.607464	0.0701615
	Odds ratio of (GC)31	0.996957	0.879741	0.895064	1.00524	0.837667	0.785755	0.950452	1.03982	0.947834	1.05453	0.864441	0.802357	0.886484	0.871388	0.875173	0.661394	0.939924	1.19852	0.970986	0.803494	0.786121	0.962517	1.04878	0.921434	0.916086	0.113018
	Odds ratio of (GG)31	0.883602	0.803855	0.914504	0.915367	0.795296	0.693748	0.871698	0.920588	1.00854	0.795515	0.72784	0.775844	0.714607	0.945689	0.916506	0.824783	0.901762	1.04501	1.18494	1.08666	0.882494	1.0441	0.99481	0.897916	0.897737	0.121912
	Odds ratio of (AG)31	0.94473	1.13014	1.16644	0.937669	1.22492	1.12814	1.09106	0.955686	0.983158	0.866337	1.0311	1.09683	1.35173	1.26709	1.43096	1.52399	1.36044	1.21681	1.40578	1.43163	1.74937	1.44967	1.24891	1.48637	1.22829	0.223806
	Odds ratio of (AT)31	0.454653	0.448452	0.565599	0.402984	0.476097	0.448069	0.441037	0.362066	0.38151	0.431566	0.426658	0.439549	0.510245	0.472276	0.466829	0.492945	0.52837	0.49371	0.536555	0.552516	0.550442	0.571337	0.505611	0.471163	0.47626	0.0566794
	Odds ratio of (AC)31	1.0609	1.22945	1.07002	0.835352	1.16713	1.06348	1.05464	0.972124	0.985858	1.10927	1.38052	1.15079	1.05375	0.92204	1.14087	1.24929	0.975017	1.00558	1.09072	1.19135	1.14207	1.15369	0.878589	1.09639	1.08245	0.122455
	Odds ratio of (AA)31	0.613755	0.73827	0.743423	0.607204	0.730647	0.639059	0.606968	0.573723	0.564473	0.503586	0.723112	0.759608	0.668119	0.702405	0.769098	0.853645	0.775108	0.59321	0.701829	0.774209	0.785013	0.698721	0.694259	0.805158	0.692692	0.0881412
	Odds ratio of (TG)31	2.60078	2.6458	2.5627	2.45006	2.53791	2.85361	2.50704	2.51769	2.47657	2.67973	2.71324	2.67401	2.39035	2.36157	2.37492	2.63571	2.43591	2.11798	2.31811	2.73008	2.5236	2.48495	2.26835	2.33345	2.50809	0.168781
	Odds ratio of (TA)31	1.58234	1.35461	1.3831	1.66478	1.46995	1.47792	1.49067	1.51139	1.50979	1.73655	1.64747	1.41075	1.70085	1.45666	1.32956	1.25798	1.29626	1.82665	1.53993	1.4051	1.2517	1.65523	1.54201	1.43598	1.49738	0.152688
	Odds ratio of (TC)31	0.751366	0.769406	0.741515	1.03789	0.720024	0.920783	0.778607	0.708957	0.729068	0.804603	0.919401	0.739619	1.12503	0.883316	0.767789	0.82469	0.760783	0.727531	0.929046	0.966481	0.82627	1.04564	0.885911	0.951369	0.846462	0.11812
	Odds ratio of (TT)31	0.856413	0.923926	0.793701	0.853369	0.912897	0.8411	0.877379	0.878788	0.895695	0.810443	0.968195	0.901893	0.996415	0.867809	0.971484	0.968575	0.864094	0.892656	0.813888	0.89753	0.840295	0.94699	0.887555	0.916012	0.890713	0.0536736
	Odds ratio of (CG)31	0.674194	0.585031	0.704063	0.889792	0.585674	0.608522	0.813368	0.65037	0.766883	0.644254	0.352325	0.667587	0.376855	0.792119	0.58315	0.498589	0.828635	0.670442	0.506902	0.346281	0.469844	0.305551	0.5433	0.522477	0.599425	0.159483
	Odds ratio of (CA)31	1.50981	1.50491	1.41148	1.39121	1.39473	1.66848	1.5427	1.64593	1.74283	1.3667	1.03018	1.49871	0.653602	1.33504	1.34945	1.25544	1.47761	1.01773	1.10557	1.21037	1.30545	0.705728	0.969991	0.998471	1.2955	0.285595
	Odds ratio of (CT)31	0.721988	0.641827	0.853681	0.829945	0.71496	0.70102	0.768657	0.811157	0.816691	0.709828	0.46811	0.688173	0.432214	0.861979	0.729319	0.765951	0.817116	0.600386	0.725568	0.579182	0.911091	0.3486	0.639639	0.688539	0.701068	0.138803
	Odds ratio of (CC)31	0.740338	0.685016	0.717927	0.630532	0.68389	0.555205	0.678332	0.816927	0.779261	0.708461	0.684521	0.648246	0.689571	0.793693	0.794819	0.699799	0.748748	0.850222	0.625597	0.748647	0.606803	0.631327	1.01492	0.850082	0.724287	0.0985345
