# Supplementary material for: Human SARS-CoV-2 has evolved to reduce CG dinucleotide in its open reading frames
Source: Sci Rep. 2020 Jul 23;10:12331. doi: 10.1038/s41598-020-69342-y (PMC7378049; doi:10.1038/s41598-020-69342-y)
Supplement: Supplementary file 2 — Supplementary Table S2. [file 41598_2020_69342_MOESM2_ESM.xlsx]

## Sheet: Table S2
	Table S2. Free energy of RNA secondary structure in 5’-UTR and TSS-to-end regions of coronaviruses
	This table lists the free energy of RNA secondary structure formed by 200 nucleotides of 5'-UTR immediately upstream of ORF1ab and by TSS-to-end region. Accumulated free energy is the sum of free energy of TSS-to-end region separated into segments of 1,000 nucleotides. Normalized free energy is based on average TSS-to-end size (28,085 nt) of all surveyed coronaviruses. For example, normalized fre…
	Genus	Alphacoronavirus												Betacoronavirus						Deltacoronavirus				Gammacoronavirus
	Subgenus	Colacovirus	Decacovirus	Tegacovirus	Luchacovirus	Minacovirus	Minunacovirus	Myotacovirus	Nyctacovirus	Pedacovirus	Rhinacovirus	Setracovirus	Duvinacovirus	Embecovirus	Sarbecovirus	Nobecovirus		Hibecovirus	Merbecovirus	Andecovirus	Buldecovirus	Herdecovirus	Moordecovirus	Cegacovirus	Igacovirus
	Virus	Bat CoV CDPHE15	Bat CoV HKU10	Cat CoV1	Rat CoV	Mink CoV1	Bat CoV1	Bat CoV Sax-2011	Bat CoV SC-2013	PEDV	Bat CoV HKU2	Human CoV NL63	Human CoV 229E	Human CoV HKU1	Human MERS-CoV	Human SARS-CoV	Human SARS-CoV-2	Bat CoV ZJ2013	Bat CoV HKU9	Wigeon CoV HKU20	Bulbul CoV HKU11	Heron CoV HKU19	Moorhen CoV HKU21	Whale CoV SW1	Turkey CoV
	Sequence No.	NC_022103.1	NC_018871.1	MH817484.1	NC_032730.1	NC_023760.1	EU420138.1	NC_028811.1	NC_028833.1	MN114121.1	NC_009988.1	MK334043.1	MN306046.1	MK167038.1	JX869059.2	KY352407.1	NC_045512.2	NC_025217.1	NC_009021.1	NC_016995.1	NC_011547.1	NC_016994.1	NC_016996.1	NC_010646.1	NC_010800.1	Mean	Standard deviation
	Genome size (nt)	28035	28494	29137	28763	28941	28326	27935	27783	28038	27165	27516	27270	29921	30119	29274	29903	31491	29114	26227	26487	26077	26223	31686	27657	28399.2	1527.27
	5'-UTR (nt)	79	302	253	331	272	271	298	213	292	296	282	294	205	278	259	265	302	228	218	606	481	477	523	528	314.708	121.624
	TSS-to-end (nt)	27956	28192	28884	28432	28669	28055	27637	27570	27746	26869	27234	26976	29716	29841	29015	29638	31189	28886	26009	25881	25596	25746	31163	27129	28084.5	1555.64
	200 bp of 5'-UTR
	Odds ratio of GT	1.66378	1.60114	1.20242	1.46234	1.18099	1.43575	1.63246	1.67601	1.26836	1.62288	1.53529	1.44328	1.3224	1.1592	1.4338	1.32725	1.48005	1.54619	0.974892	1.16136	0.790667	1.34003	1.18129	1.34003	1.36591	0.223987
	Odds ratio of GA	1.24244	0.60635	1.10493	0.930579	0.574957	0.536872	0.498524	0.767613	0.644247	0.726024	0.474965	0.824918	1.12608	0.414871	0.650803	0.623686	0.609722	0.708596	0.849659	0.875839	1.19963	0.705281	1.1297	0.705281	0.772149	0.23953
	Odds ratio of GC	0.549287	0.856799	0.707085	0.632091	0.936359	0.973862	0.903209	0.320753	1.0469	0.916576	1.02816	0.900863	0.738989	1.09989	0.914583	1.09192	0.89177	0.840322	0.913659	1.24077	1.09242	0.734668	0.875203	0.734668	0.872534	0.199076
	Odds ratio of GG	0.605012	0.695519	1.03938	0.872418	1.13992	0.785176	0.785176	0.727949	0.892034	0.463679	0.66495	0.618239	0.521639	1.1592	0.759943	0.818943	0.854936	0.569958	1.39587	0.694832	0.817698	1.17547	0.787133	1.17547	0.834189	0.236866
	Odds ratio of AG	1.24244	1.01058	1.28908	1.27955	1.26491	1.07374	1.09675	1.09659	1.18112	0.93346	0.854936	1.19155	1.12608	0.622307	0.929718	0.89098	1.32106	0.944794	1.45656	1.40134	1.19963	1.0971	1.45247	1.0971	1.12724	0.201705
	Odds ratio of AT	0.496974	0.724778	0.745647	0.443133	0.64333	0.883539	0.567811	0.626835	0.610692	0.777883	0.649546	0.46087	1.00754	1.16682	0.668235	0.722001	0.829353	0.585046	0.762959	0.945906	0.708874	0.536013	0.701099	0.536013	0.700037	0.175156
	Odds ratio of AC	1.504	0.560215	0.717509	1.79093	1.13349	0.839019	1.03224	1.41734	0.930579	1.47617	1.2852	0.934907	0.797639	1.23014	1.1935	1.24737	1.14478	1.25367	1.35063	0.875839	1.13009	1.48893	0.986931	1.48893	1.15875	0.294548
	Odds ratio of AA	0.816457	1.85015	1.17461	0.465289	1.2528	1.32153	1.36738	1.18938	1.55096	0.835201	1.51989	1.63065	1.02554	0.974401	1.36491	1.22138	0.760971	1.46826	0.569958	0.850079	0.956029	0.893356	0.909937	0.893356	1.11927	0.346935
	Odds ratio of TG	1.51253	1.53956	0.668013	0.997049	0.885745	1.13664	1.41953	1.50263	1.14756	1.56492	1.53529	1.16573	1.16682	1.04328	1.02414	1.10604	0.986701	1.07561	0.709012	0.982691	1.40563	0.987393	0.994767	0.987393	1.14769	0.259855
	Odds ratio of TA	0.496974	0.563716	1.06521	1.24077	1.1437	0.957167	0.97339	0.905428	0.959659	0.93346	0.826695	0.592547	0.755658	1.01125	1.00235	1.0108	0.980144	1.00294	1.31784	1.18238	1.02393	1.2507	0.911428	1.2507	0.973285	0.213814
	Odds ratio of TC	1.28167	1.02414	1.26418	0.842788	0.840755	0.934907	0.801615	1.01861	1.0469	0.756175	0.958689	1.21331	1.2673	1.16863	1.02255	1.17978	1.12478	0.832565	0.812141	0.818909	0.496554	0.753769	1.0139	0.753769	0.967849	0.202923
	Odds ratio of TT	0.453759	0.834249	1.08192	1.01287	1.06449	0.943493	0.866152	0.734131	0.834249	0.782459	0.807544	1.03673	0.904801	0.869399	0.98147	0.776773	0.941231	1.09423	1.06352	0.964824	1.03825	1.04523	1.08038	1.04523	0.927391	0.150543
	Odds ratio of CG	0.549287	0.599759	1.09277	0.948137	0.832319	0.973862	0.574769	0.320753	0.724778	0.824918	0.514079	0.900863	0.985319	1.00823	1.32106	1.18292	0.89177	1.34452	0.710624	0.909899	0.588225	0.734668	0.777959	0.734668	0.835256	0.252411
	Odds ratio of CA	1.504	1.34452	0.717509	1.15883	1.00754	1.31846	1.21992	1.28849	1.0469	1.59918	1.41372	1.33558	1.29616	1.7222	0.994582	1.15827	1.52638	0.940252	1.03283	1.02181	0.828731	1.20975	1.09659	1.20975	1.208	0.24323
	Odds ratio of CT	1.28167	0.819314	0.892364	0.902988	1.03477	0.73457	0.935218	1.01861	1.2432	0.756175	1.11847	0.970648	0.881601	0.893661	0.876475	1.25352	0.793963	0.713627	1.1602	0.967802	1.58897	0.921273	1.0139	0.921273	0.987261	0.203692
	Odds ratio of CC	0.886569	1.42489	1.21648	1.00181	1.13948	1.19581	1.31376	1.38191	0.959659	1.0871	0.695519	0.820429	0.959659	0.434841	0.869681	0.363975	0.837172	1.11504	0.996719	1.10291	1.13992	1.13414	1.05723	1.13414	1.0112	0.257517
	Nucleotide No.	1~79	103~302	54~253	132~331	73~272	72~271	99~298	14~213	93~292	97~296	83~282	95~294	6~205	79~278	60~259	66~265	103~302	29~228	19~218	407~606	282~481	278~477	324~523	329~528
	Free energy (kcal/mol) *	-66.8	-61.3	-68.8	-59.5	-71.2	-59.6	-66.7	-57.3	-62.4	-64.3	-58.9	-55.6	-43.1	-72.8	-63.2	-62.4	-58.9	-55.2	-51.8	-54.3	-54.9	-51.2	-62.8	-59	-60.0833	6.75591
	Stability index	91.7582	84.2033	94.5055	81.7308	97.8022	81.8681	91.6209	78.7088	85.7143	88.3242	80.9066	76.3736	59.2033	100	86.8132	85.7143	80.9066	75.8242	71.1538	74.5879	75.4121	70.3297	86.2637	81.044	82.5321	9.2801
		* The 5'-UTR of A1 virus has only 79 nucleotides. Its free energy is -26.4 kcal/mol. The listed value (-66.8) is calculated using -26.4*200/79.
	TSS-to-end
	Free energy of TSS~1000 nt	-319.9	-225.7	-238.4	-213.7	-255.2	-250.8	-244.8	-263.6	-219.2	-245.4	-200.5	-233.1	-218.5	-254.8	-251.2	-255.4	-248.7	-285.5	-224.1	-135.6	-148.5	-161.5	-137.8	-138.9	-223.783	48.2345
	Free energy of 1001~2000 nt	-333.1	-313.4	-332.3	-334.5	-317.3	-338.9	-322.4	-300.1	-348.8	-308.6	-272	-307.7	-225.4	-321.5	-308.8	-283.3	-337.5	-360.7	-297.9	-308.4	-288.1	-323.3	-306.5	-318	-312.854	27.7852
	Free energy of 2001~3000 nt	-341.2	-289.3	-292.8	-322.5	-286.1	-301.3	-328.5	-322.3	-290.6	-305.3	-291.6	-270.2	-260.2	-321.5	-304.9	-302.9	-304.2	-335.8	-282	-326.9	-276.3	-293.4	-323.4	-293.7	-302.787	21.2451
	Free energy of 3001~4000 nt	-341.2	-290.5	-284.7	-341.1	-275.9	-305.2	-312.3	-325.2	-298.5	-293.6	-264	-283.7	-290.9	-326.8	-277.7	-292.8	-325.3	-331.3	-303.3	-322.2	-285.7	-305.3	-290.7	-296.9	-302.7	21.2004
	Free energy of 4001~5000 nt	-316.4	-275.4	-267.2	-341.2	-273.2	-306.6	-312.2	-314.1	-318.3	-303.3	-233.6	-251.2	-264.3	-297.2	-283.2	-282.7	-301.7	-332.1	-290.4	-311.1	-261.6	-304.5	-298.5	-297.8	-293.242	25.8854
	Free energy of 5001~6000 nt	-314.3	-289.6	-289.3	-322.7	-258.8	-310.7	-328.3	-302.5	-327.5	-297.2	-266.3	-283.3	-251.3	-321.2	-315.8	-308.7	-333.3	-320.7	-292.5	-303.5	-273.7	-295.1	-304.1	-289.1	-299.979	22.2083
	Free energy of 6001~7000 nt	-284.1	-257.5	-252.2	-289.3	-261.6	-301.3	-279.5	-285.6	-273.6	-290.2	-227.4	-265.8	-229.6	-307.7	-276.3	-259.2	-279.7	-320	-304.9	-307.6	-265.9	-300	-296.5	-285.3	-279.2	23.7185
	Free energy of 7001~8000 nt	-298.4	-281.5	-296.2	-297.1	-267.4	-259.4	-308.3	-299	-315.6	-268.3	-262.3	-283.4	-229.3	-290.1	-274.5	-263.4	-301.8	-318.7	-288.4	-289.6	-266.8	-264.2	-298.3	-287	-283.708	20.8112
	Free energy of 8001~9000 nt	-302.5	-281.6	-274	-296.5	-264.9	-275	-301.2	-318.7	-300.1	-298.6	-251.9	-275	-236.4	-300.1	-305.6	-267.6	-255.1	-300.7	-300.6	-319.8	-261.5	-280.2	-303.4	-279.4	-285.433	21.8039
	Free energy of 9001~10000 nt	-316.1	-301.3	-292.9	-303.2	-287.9	-296.5	-333.1	-279.5	-323.2	-297.6	-256.3	-312.3	-219.3	-289.1	-281.8	-260.9	-287.8	-300.5	-284.4	-284.3	-278.8	-316.1	-295.1	-289.7	-291.154	23.4911
	Free energy of 10001~11000 nt	-294.9	-266.9	-270.3	-268.9	-262.8	-276.4	-305	-301.1	-288.7	-269.9	-227.2	-251.7	-263.8	-317.6	-294.5	-276	-294.8	-321.1	-316.1	-307.9	-280.6	-278.4	-283.3	-259.6	-282.396	22.7853
	Free energy of 11001~12000 nt	-298.6	-287	-279.3	-284.7	-280.5	-289.3	-327.1	-311.6	-316.2	-297.4	-251.6	-294.5	-210.3	-271.3	-277.9	-259.2	-309.1	-331.9	-277	-308.9	-290.9	-284.9	-316.5	-311.7	-290.308	26.4052
	Free energy of 12001~13000 nt	-328.6	-320.8	-296.3	-320.9	-299.7	-288.8	-336.3	-326	-357.2	-314.3	-300	-318.3	-254.5	-304	-284.8	-272.8	-284.4	-328.2	-289.8	-304.3	-300.6	-293.9	-321.7	-295.6	-305.908	22.3994
	Free energy of 13001~14000 nt	-292.1	-297.1	-261.1	-300.4	-266.5	-305.3	-298.2	-307	-302.9	-287	-246.5	-300.2	-264.5	-306.3	-319.5	-283.5	-320.9	-300.7	-307.6	-300.5	-308	-294.8	-266.9	-300.2	-293.238	19.0689
	Free energy of 14001~15000 nt	-314.3	-292	-278.4	-331.2	-290.3	-265.4	-305.7	-311.3	-296.5	-292.8	-282.8	-290.7	-228.4	-306.1	-286	-269	-311.9	-312.3	-277.4	-287.6	-270	-269.4	-295.1	-337.7	-291.762	23.3477
	Free energy of 15001~16000 nt	-295.8	-256.2	-276.4	-311.9	-265.7	-274.3	-330.8	-307.2	-293.2	-294.4	-240.8	-278.3	-275.6	-306.3	-281.6	-266.1	-299.8	-307.4	-306.1	-306.8	-297.4	-321.7	-273.4	-299	-290.258	21.5638
	Free energy of 16001~17000 nt	-322.8	-285.2	-267.2	-304.6	-267.3	-288.2	-301.2	-306.9	-322.4	-291.1	-256.1	-300	-249	-307.2	-270.9	-259.1	-299.2	-324.2	-308.1	-311.2	-280.7	-310.4	-285	-266.8	-291.033	22.2922
	Free energy of 17001~18000 nt	-327.5	-313.7	-287.6	-320.4	-286.6	-294.7	-334.3	-309.2	-314.3	-284.9	-285.1	-297.6	-247.8	-300	-286.8	-296	-302.3	-302.1	-282.6	-266	-261.5	-284.7	-291.1	-323.7	-295.854	20.8214
	Free energy of 18001~19000 nt	-309.2	-276.9	-263.3	-282.8	-281.3	-285.3	-303.5	-298.7	-293.9	-280.2	-257.5	-284.2	-244.6	-322.8	-300	-272.9	-323.6	-312.4	-290.1	-272.7	-247	-276.7	-281.3	-280.7	-285.067	20.7733
	Free energy of 19001~20000 nt	-327.2	-280.1	-298.1	-308.7	-307.9	-279.4	-297.9	-314.9	-304.2	-306.4	-250.1	-261.9	-228.3	-289.6	-284.6	-285	-316.6	-301.2	-264.3	-255.8	-242	-250	-271.7	-290.6	-284.021	26.1851
	Free energy of 20001~21000 nt	-310.1	-268	-289.7	-294.9	-253.4	-277.6	-315.4	-305.1	-306.2	-288.5	-227.3	-265.9	-233.8	-297.1	-279.6	-259.7	-299.8	-312.9	-312.6	-287.4	-250.3	-248.3	-290.4	-276.9	-281.287	25.6171
	Free energy of 21001~22000 nt	-319.4	-276.3	-266.6	-304.2	-270.8	-269	-274.7	-297.9	-285.2	-292.6	-253	-277.7	-233.8	-289.5	-276.1	-252.5	-283	-273.7	-304.4	-272.1	-281	-295.5	-289	-254.5	-278.854	19.1664
	Free energy of 22001~23000 nt	-298.1	-285.4	-270.4	-291.3	-251.2	-280	-318.3	-321.6	-276.9	-310.7	-249.7	-287.6	-247.3	-271.7	-245.9	-290.5	-237.3	-307.4	-272.3	-305.1	-266.2	-289.1	-274.9	-291.8	-280.863	23.4305
	Free energy of 23001~24000 nt	-310.6	-280.7	-296.3	-299.8	-286.6	-283.7	-331.3	-311.1	-310.3	-318.6	-255.9	-273.9	-229	-292.6	-276.6	-269.5	-232.3	-327.8	-305	-294.4	-276.4	-260.2	-288.5	-285.3	-287.35	26.1764
	Free energy of 24001~25000 nt	-321.5	-277	-250.7	-293.8	-290.1	-282.2	-304.2	-307.8	-316	-278.4	-222.8	-269.7	-209.4	-308.9	-257.9	-276.3	-280.6	-291.2	-334.7	-299	-274.6	-316.3	-267.3	-286	-284.017	29.3994
	Free energy of 25001~26000 nt	-290.6	-284.4	-286.6	-296	-272.1	-274.6	-304.3	-335.6	-306.5	-305.2	-253.4	-312.8	-244	-256.5	-303.8	-292.2	-276	-293.4	-279.8	-299.2	-261.2	-291.6	-266.1	-293.2	-286.629	21.1145
	Free energy of 26001~27000 nt	-319.1	-299.4	-303	-329.3	-280.4	-312	-333	-323	-332.4	-293.6	-292.7	-273.2	-218.8	-283.3	-312	-311.9	-303.3	-345.7	-65.3	-141.5	-10.6	-52.9	-286.5	-316.3	-264.133	95.3459
	Free energy of 27001~28000 nt	-315.5	-272.8	-300.3	-305.2	-276.3	-294.2	-283.1	-246	-324.7	-39	-126	-63.4	-232.1	-274.6	-266.2	-272.3	-307.7	-308.2					-281.7	-171	-248.015	82.7201
	Free energy of 28001~29000 nt	0	-134	-302.6	-210.6	-214.6	-78.6			-4.1				-284.7	-330.2	-283.4	-306.3	-301.5	-329.2					-294.5		-219.593	118.079
	Free energy of 29001~30000 nt			-25.3										-238.3	-281.9	-52.9	-247.3	-277.6	-14.6					-288.3		-178.275	123.627
	Free energy of 30001~31000 nt														-16.5			-279						-300.5		-198.667	158.127
	Free energy of 31001~32000 nt																	-132.9						-187.8		-160.35	38.8202
	Accumulated free energy	-8763.1	-8059.7	-8189.5	-8721.4	-7952.4	-8144.7	-8674.9	-8552.6	-8567.2	-7953.1	-7004.4	-7667.3	-7263.2	-8964	-8320.8	-8295	-9248.7	-9151.6	-7661.7	-7729.4	-7005.9	-7462.4	-9055.8	-7916.4	-8180.22	649.642
	Normalized free energy	-8803.54	-8029.11	-7962.96	-8614.96	-7790.41	-8153.41	-8815.52	-8712.36	-8671.87	-8313.03	-7223.27	-7982.51	-6864.55	-8436.51	-8054.1	-7860.35	-8328.25	-8897.83	-8273.25	-8387.63	-7687.17	-8140.35	-8161.35	-8195.37	-8181.65	486.777
	Stability index	98.9403	90.2367	89.4933	96.8209	87.554	91.6337	99.075	97.9156	97.4606	93.4276	81.1802	89.713	77.1486	94.8154	90.5176	88.3401	93.5987	100	92.9805	94.266	86.3937	91.4869	91.7229	92.1052	91.9511	5.47074
	G content	0.227178	0.212684	0.214409	0.22239	0.212704	0.20966	0.22582	0.232644	0.226699	0.22472	0.200154	0.21508	0.191378	0.209175	0.206721	0.195965	0.21017	0.233746	0.207544	0.189367	0.182685	0.191564	0.234156	0.218585	0.2123	0.0147901
	C content	0.180748	0.171751	0.171514	0.179305	0.161533	0.171271	0.183703	0.185383	0.191055	0.167777	0.144415	0.165221	0.128416	0.202976	0.185042	0.183177	0.202219	0.176106	0.185705	0.19551	0.19714	0.157189	0.156724	0.161967	0.175244	0.0180599
	A content	0.249249	0.272737	0.289468	0.254607	0.282535	0.268651	0.25806	0.242655	0.248432	0.250921	0.263751	0.27239	0.277897	0.262692	0.285714	0.299852	0.287537	0.253029	0.275597	0.293613	0.318683	0.290764	0.283862	0.289432	0.273839	0.0191479
	T content	0.342824	0.342828	0.324609	0.343697	0.343228	0.350419	0.332417	0.339318	0.333814	0.356582	0.39168	0.347309	0.402275	0.325157	0.322523	0.321007	0.300074	0.337118	0.331155	0.32151	0.301492	0.360483	0.325258	0.329979	0.338615	0.0232587
	GT content	0.0847106	0.0845305	0.0745767	0.0757624	0.0852927	0.0805261	0.0814879	0.0881788	0.0810265	0.0837055	0.0881651	0.0826321	0.0811429	0.0699062	0.069624	0.0664035	0.0691292	0.0862475	0.0743261	0.0637944	0.0608713	0.0711206	0.0740028	0.0781907	0.0773064	0.00789459
	GA content	0.0473635	0.0479231	0.0567462	0.0523372	0.0489779	0.0501907	0.0498987	0.0478436	0.0482266	0.0496874	0.0431095	0.0510102	0.0474876	0.0490282	0.0533209	0.0540541	0.0541554	0.0464303	0.0442573	0.0473725	0.050674	0.0476597	0.0649851	0.0547445	0.0503118	0.00454444
	GC content	0.0485798	0.0404739	0.0419624	0.0498048	0.038373	0.0420632	0.0505138	0.0495121	0.0499207	0.0473426	0.03202	0.0417794	0.0293138	0.0494303	0.0439458	0.0390053	0.0487046	0.05152	0.0454493	0.042272	0.0391483	0.0365119	0.0460832	0.0418049	0.043564	0.0059427
	GG content	0.0465407	0.0397645	0.0411315	0.0444937	0.0400823	0.0368944	0.0439282	0.0471181	0.0475418	0.0439929	0.0368303	0.0396664	0.0334534	0.0408177	0.0398442	0.0365084	0.0381878	0.0495464	0.0435267	0.0359351	0.0319984	0.0362789	0.0490998	0.0438694	0.0411271	0.00487818
	AG content	0.0532303	0.0508318	0.0585119	0.0560304	0.0537571	0.0514383	0.0559415	0.0522326	0.055075	0.053372	0.046708	0.0516033	0.0510887	0.0550938	0.0608348	0.0583392	0.056977	0.0595527	0.0556004	0.0532844	0.0599727	0.0556613	0.0700234	0.0669837	0.0559227	0.00511652
	AT content	0.0740502	0.074279	0.0832324	0.0813549	0.0821182	0.0809539	0.0732378	0.0669955	0.0699971	0.0784204	0.0867697	0.0781464	0.104601	0.0758713	0.0777238	0.0774032	0.073586	0.0799114	0.0875918	0.0850464	0.0854854	0.101767	0.0889894	0.0806975	0.0811762	0.00875483
	AC content	0.0566645	0.0619701	0.0597237	0.04882	0.0593735	0.0551456	0.0599218	0.0588705	0.0577422	0.052516	0.0494253	0.0568675	0.0386699	0.0587131	0.0637645	0.0676182	0.0697704	0.0513122	0.058292	0.0690881	0.076304	0.05302	0.0421039	0.0526432	0.0574308	0.00850541
	AA content	0.0652858	0.0856656	0.0880102	0.0683761	0.0872811	0.0810608	0.0689318	0.064529	0.0655998	0.0665848	0.0808578	0.0857461	0.0835661	0.0729893	0.083342	0.0964673	0.087181	0.0622187	0.074057	0.0861669	0.0968939	0.0802874	0.0826995	0.0890658	0.079286	0.0102851
	TG content	0.106639	0.104076	0.0965274	0.0983785	0.100747	0.104552	0.10233	0.108564	0.100058	0.107935	0.104836	0.106543	0.0961532	0.0898794	0.0888567	0.0867834	0.0900988	0.0973617	0.0883224	0.0843509	0.0760305	0.0871237	0.0965309	0.090393	0.0963779	0.00868967
	TA content	0.0747657	0.074953	0.0797701	0.0782245	0.0857113	0.0768545	0.0737082	0.0686641	0.0706099	0.0811002	0.0906253	0.0755885	0.10837	0.076508	0.0800676	0.0795627	0.0709568	0.0923759	0.0924751	0.0833462	0.0883766	0.104991	0.0838869	0.0868171	0.0824296	0.0100479
	TC content	0.0446448	0.0418219	0.0432434	0.0497344	0.0389311	0.0499768	0.0440368	0.0450506	0.0500649	0.0416108	0.0413469	0.0412975	0.0415306	0.0560322	0.0459105	0.0469008	0.0488008	0.0381553	0.0479486	0.0487635	0.0492674	0.041173	0.0359745	0.0409202	0.0447141	0.0047264
	TT content	0.116763	0.121989	0.105044	0.117372	0.11784	0.11906	0.112353	0.117052	0.113106	0.125949	0.154886	0.123892	0.156228	0.102748	0.10771	0.107771	0.090227	0.109238	0.102434	0.105062	0.0878297	0.127209	0.108886	0.111885	0.115106	0.015851
	CG content	0.0207841	0.0180199	0.018246	0.0234955	0.01814	0.0167896	0.0236286	0.0247379	0.0240412	0.0194283	0.0117872	0.0172753	0.0106687	0.0233914	0.0171992	0.0143402	0.0249134	0.0273181	0.02011	0.0158037	0.0146904	0.0125073	0.0185167	0.0173634	0.0188832	0.00446271
	CA content	0.0617801	0.0641694	0.0649171	0.0556435	0.0605247	0.0604926	0.0654943	0.0615909	0.0639778	0.0535209	0.0491316	0.0600185	0.038468	0.0641421	0.0689346	0.0697439	0.0752212	0.0519701	0.0647518	0.0767002	0.0827115	0.0577976	0.0522448	0.0587997	0.0617811	0.00939975
	CT content	0.0673249	0.0620411	0.0617664	0.0692202	0.0579781	0.0699034	0.0653495	0.0671044	0.0697088	0.0685202	0.0618735	0.0626506	0.060344	0.0766421	0.067487	0.0694402	0.0671412	0.061734	0.0668282	0.0676198	0.0673178	0.0604001	0.0534001	0.0592052	0.0650417	0.00499299
	CC content	0.0308721	0.027491	0.02659	0.0309521	0.0248727	0.0240972	0.0292372	0.0319562	0.0333045	0.0263138	0.0216282	0.0252827	0.0189143	0.038807	0.0314342	0.0296589	0.0349493	0.0351084	0.0340293	0.0353941	0.0324282	0.0264906	0.0325728	0.0266165	0.0295417	0.00480837
	Odds ratio of GT	1.08764	1.15932	1.07152	0.991201	1.16834	1.09602	1.08554	1.11703	1.07067	1.04461	1.12461	1.1062	1.05392	1.02781	1.04424	1.0556	1.09613	1.09451	1.0814	1.04782	1.10518	1.0299	0.971632	1.08397	1.07562	0.0461634
	Odds ratio of GA	0.836428	0.826162	0.914307	0.924323	0.814934	0.891056	0.856259	0.847505	0.856275	0.881185	0.816608	0.870693	0.892841	0.892253	0.902749	0.919908	0.896142	0.784948	0.773722	0.852015	0.87041	0.855654	0.977658	0.865249	0.86747	0.0461819
	Odds ratio of GC	1.18304	1.108	1.14108	1.249	1.11676	1.17136	1.21767	1.14802	1.15254	1.25568	1.10776	1.1757	1.1927	1.16423	1.14881	1.08661	1.14598	1.25144	1.17917	1.14177	1.08701	1.21255	1.2557	1.18072	1.16972	0.0512593
	Odds ratio of GG	0.901745	0.87907	0.894719	0.899636	0.885876	0.839298	0.861424	0.87057	0.925038	0.871162	0.91934	0.857476	0.913324	0.932884	0.932357	0.950687	0.864533	0.906728	1.01046	1.0021	0.958791	0.988615	0.89548	0.918094	0.911642	0.0454717
	Odds ratio of AG	0.940033	0.876306	0.942757	0.989548	0.894454	0.913206	0.959954	0.925252	0.977869	0.946531	0.884774	0.880818	0.960547	1.00264	1.02996	0.992834	0.942832	1.00679	0.972026	0.958343	1.03013	0.999309	1.05346	1.05869	0.964128	0.0526052
	Odds ratio of AT	0.866575	0.794413	0.88579	0.929686	0.846834	0.859897	0.853753	0.813672	0.844019	0.876461	0.83993	0.826042	0.935616	0.888255	0.843425	0.804153	0.852851	0.936818	0.959713	0.900919	0.889728	0.97092	0.963806	0.84488	0.876173	0.0509474
	Odds ratio of AC	1.25773	1.32294	1.20295	1.06938	1.30085	1.19846	1.264	1.3087	1.2165	1.24745	1.29761	1.26359	1.08353	1.10114	1.20604	1.23108	1.19993	1.15141	1.13892	1.20353	1.21455	1.16005	0.946378	1.12289	1.19623	0.0884356
	Odds ratio of AA	1.05084	1.15165	1.05034	1.05478	1.09331	1.1231	1.03509	1.09591	1.06285	1.05755	1.16234	1.15566	1.08201	1.0577	1.0209	1.07292	1.05447	0.971705	0.974991	0.999516	0.954069	0.949658	1.0263	1.06313	1.05503	0.0590102
	Odds ratio of TG	1.36919	1.42737	1.3869	1.28709	1.38002	1.42303	1.3632	1.37527	1.32215	1.34698	1.33726	1.4263	1.24887	1.32147	1.3327	1.37957	1.42863	1.23555	1.28503	1.38545	1.38041	1.26165	1.26742	1.25313	1.34269	0.0611898
	Odds ratio of TA	0.874947	0.801621	0.848944	0.893913	0.883887	0.816354	0.859236	0.833937	0.851407	0.906411	0.877252	0.799003	0.969332	0.89571	0.868859	0.826588	0.822379	1.08294	1.01322	0.882909	0.91982	1.00168	0.908543	0.908951	0.889493	0.0695874
	Odds ratio of TC	0.720459	0.710278	0.776714	0.807028	0.702209	0.832689	0.721135	0.716184	0.784975	0.695528	0.73097	0.719686	0.803893	0.848986	0.769246	0.797619	0.804225	0.642684	0.77966	0.775767	0.828912	0.726615	0.705694	0.765584	0.756947	0.051982
	Odds ratio of TT	0.993453	1.03793	0.996903	0.993601	1.00043	0.969565	1.01677	1.01663	1.01498	0.99055	1.0096	1.0271	0.965347	0.971825	1.03543	1.04586	1.00203	0.961284	0.93404	1.01638	0.966247	0.978923	1.02921	1.02747	1.00006	0.0286075
	Odds ratio of CG	0.506145	0.493308	0.496165	0.589218	0.527921	0.46755	0.569585	0.573591	0.555052	0.515301	0.407786	0.486138	0.434083	0.550937	0.449612	0.39949	0.586193	0.663568	0.521749	0.42686	0.407901	0.415361	0.504556	0.490406	0.501603	0.0683317
	Odds ratio of CA	1.37128	1.36989	1.30755	1.21885	1.32607	1.31467	1.38155	1.36917	1.34787	1.27132	1.28989	1.33361	1.07787	1.20296	1.30383	1.26978	1.29367	1.16617	1.26514	1.33614	1.31653	1.26458	1.17432	1.25421	1.28446	0.0743266
	Odds ratio of CT	1.08646	1.05367	1.10941	1.12322	1.04576	1.1647	1.07015	1.06678	1.09297	1.14532	1.09386	1.0918	1.16806	1.16126	1.13077	1.18093	1.10647	1.03984	1.08665	1.07575	1.13261	1.06593	1.04752	1.10768	1.10198	0.0414625
	Odds ratio of CC	0.944937	0.931952	0.903902	0.962733	0.953164	0.821459	0.86637	0.929858	0.912373	0.934801	1.03704	0.926174	1.1469	0.941936	0.918006	0.883919	0.854666	1.13192	0.98671	0.92596	0.834397	1.07212	1.32607	1.01453	0.965079	0.112889
