# Supplementary material for: Human SARS-CoV-2 has evolved to reduce CG dinucleotide in its open reading frames
Source: Sci Rep. 2020 Jul 23;10:12331. doi: 10.1038/s41598-020-69342-y (PMC7378049; doi:10.1038/s41598-020-69342-y)
Supplement: Supplementary file 3 — Supplementary Table S3. [file 41598_2020_69342_MOESM3_ESM.xlsx]

## Sheet: Table S3
	Table S3. Number of silent mutations of each dinucleotide at various codon positions
	Dinucleotide at codon positions 1 and 2, 2 and 3, or 3 and 1 is shown at upper-left corner of the genetic code table. Value beneath it indicates number of silent mutations of codons containing this dinucleotide. In the genetic code table, codons containing this dinucleotide are in yellow background, and those of correspondent silent mutations are in green background.
	(GT)12	TTT (F)	TCT (S)	TAT (Y)	TGT (C)		(GT)23	TTT (F)	TCT (S)	TAT (Y)	TGT (C)		(GT)31	TTT (F)	TCT (S)	TAT (Y)	TGT (C)
	0	TTC (F)	TCC (S)	TAC (Y)	TGC (C)		8	TTC (F)	TCC (S)	TAC (Y)	TGC (C)		30	TTC (F)	TCC (S)	TAC (Y)	TGC (C)
		TTA (L)	TCA (S)	TAA (*)	TGA (*)			TTA (L)	TCA (S)	TAA (*)	TGA (*)			TTA (L)	TCA (S)	TAA (*)	TGA (*)
		TTG (L)	TCG (S)	TAG (*)	TGG (W)			TTG (L)	TCG (S)	TAG (*)	TGG (W)			TTG (L)	TCG (S)	TAG (*)	TGG (W)
		CTT (L)	CCT (P)	CAT (H)	CGT (R)			CTT (L)	CCT (P)	CAT (H)	CGT (R)			CTT (L)	CCT (P)	CAT (H)	CGT (R)
		CTC (L)	CCC (P)	CAC (H)	CGC (R)			CTC (L)	CCC (P)	CAC (H)	CGC (R)			CTC (L)	CCC (P)	CAC (H)	CGC (R)
		CTA (L)	CCA (P)	CAA (Q)	CGA (R)			CTA (L)	CCA (P)	CAA (Q)	CGA (R)			CTA (L)	CCA (P)	CAA (Q)	CGA (R)
		CTG (L)	CCG (P)	CAG (Q)	CGG (R)			CTG (L)	CCG (P)	CAG (Q)	CGG (R)			CTG (L)	CCG (P)	CAG (Q)	CGG (R)
		ATT (I)	ACT (T)	AAT (N)	AGT (S)			ATT (I)	ACT (T)	AAT (N)	AGT (S)			ATT (I)	ACT (T)	AAT (N)	AGT (S)
		ATC (I)	ACC (T)	AAC (N)	AGC (S)			ATC (I)	ACC (T)	AAC (N)	AGC (S)			ATC (I)	ACC (T)	AAC (N)	AGC (S)
		ATA (I)	ACA (T)	AAA (K)	AGA (R)			ATA (I)	ACA (T)	AAA (K)	AGA (R)			ATA (I)	ACA (T)	AAA (K)	AGA (R)
		ATG (M)	ACG (T)	AAG (K)	AGG (R)			ATG (M)	ACG (T)	AAG (K)	AGG (R)			ATG (M)	ACG (T)	AAG (K)	AGG (R)
		GTT (V)	GCT (A)	GAT (D)	GGT (G)			GTT (V)	GCT (A)	GAT (D)	GGT (G)			GTT (V)	GCT (A)	GAT (D)	GGT (G)
		GTC (V)	GCC (A)	GAC (D)	GGC (G)			GTC (V)	GCC (A)	GAC (D)	GGC (G)			GTC (V)	GCC (A)	GAC (D)	GGC (G)
		GTA (V)	GCA (A)	GAA (E)	GGA (G)			GTA (V)	GCA (A)	GAA (E)	GGA (G)			GTA (V)	GCA (A)	GAA (E)	GGA (G)
		GTG (V)	GCG (A)	GAG (E)	GGG (G)			GTG (V)	GCG (A)	GAG (E)	GGG (G)			GTG (V)	GCG (A)	GAG (E)	GGG (G)
	(GA)12	TTT (F)	TCT (S)	TAT (Y)	TGT (C)		(GA)23	TTT (F)	TCT (S)	TAT (Y)	TGT (C)		(GA)31	TTT (F)	TCT (S)	TAT (Y)	TGT (C)
	0	TTC (F)	TCC (S)	TAC (Y)	TGC (C)		8	TTC (F)	TCC (S)	TAC (Y)	TGC (C)		30	TTC (F)	TCC (S)	TAC (Y)	TGC (C)
		TTA (L)	TCA (S)	TAA (*)	TGA (*)			TTA (L)	TCA (S)	TAA (*)	TGA (*)			TTA (L)	TCA (S)	TAA (*)	TGA (*)
		TTG (L)	TCG (S)	TAG (*)	TGG (W)			TTG (L)	TCG (S)	TAG (*)	TGG (W)			TTG (L)	TCG (S)	TAG (*)	TGG (W)
		CTT (L)	CCT (P)	CAT (H)	CGT (R)			CTT (L)	CCT (P)	CAT (H)	CGT (R)			CTT (L)	CCT (P)	CAT (H)	CGT (R)
		CTC (L)	CCC (P)	CAC (H)	CGC (R)			CTC (L)	CCC (P)	CAC (H)	CGC (R)			CTC (L)	CCC (P)	CAC (H)	CGC (R)
		CTA (L)	CCA (P)	CAA (Q)	CGA (R)			CTA (L)	CCA (P)	CAA (Q)	CGA (R)			CTA (L)	CCA (P)	CAA (Q)	CGA (R)
		CTG (L)	CCG (P)	CAG (Q)	CGG (R)			CTG (L)	CCG (P)	CAG (Q)	CGG (R)			CTG (L)	CCG (P)	CAG (Q)	CGG (R)
		ATT (I)	ACT (T)	AAT (N)	AGT (S)			ATT (I)	ACT (T)	AAT (N)	AGT (S)			ATT (I)	ACT (T)	AAT (N)	AGT (S)
		ATC (I)	ACC (T)	AAC (N)	AGC (S)			ATC (I)	ACC (T)	AAC (N)	AGC (S)			ATC (I)	ACC (T)	AAC (N)	AGC (S)
		ATA (I)	ACA (T)	AAA (K)	AGA (R)			ATA (I)	ACA (T)	AAA (K)	AGA (R)			ATA (I)	ACA (T)	AAA (K)	AGA (R)
		ATG (M)	ACG (T)	AAG (K)	AGG (R)			ATG (M)	ACG (T)	AAG (K)	AGG (R)			ATG (M)	ACG (T)	AAG (K)	AGG (R)
		GTT (V)	GCT (A)	GAT (D)	GGT (G)			GTT (V)	GCT (A)	GAT (D)	GGT (G)			GTT (V)	GCT (A)	GAT (D)	GGT (G)
		GTC (V)	GCC (A)	GAC (D)	GGC (G)			GTC (V)	GCC (A)	GAC (D)	GGC (G)			GTC (V)	GCC (A)	GAC (D)	GGC (G)
		GTA (V)	GCA (A)	GAA (E)	GGA (G)			GTA (V)	GCA (A)	GAA (E)	GGA (G)			GTA (V)	GCA (A)	GAA (E)	GGA (G)
		GTG (V)	GCG (A)	GAG (E)	GGG (G)			GTG (V)	GCG (A)	GAG (E)	GGG (G)			GTG (V)	GCG (A)	GAG (E)	GGG (G)
	(GC)12	TTT (F)	TCT (S)	TAT (Y)	TGT (C)		(GC)23	TTT (F)	TCT (S)	TAT (Y)	TGT (C)		(GC)31	TTT (F)	TCT (S)	TAT (Y)	TGT (C)
	0	TTC (F)	TCC (S)	TAC (Y)	TGC (C)		8	TTC (F)	TCC (S)	TAC (Y)	TGC (C)		30	TTC (F)	TCC (S)	TAC (Y)	TGC (C)
		TTA (L)	TCA (S)	TAA (*)	TGA (*)			TTA (L)	TCA (S)	TAA (*)	TGA (*)			TTA (L)	TCA (S)	TAA (*)	TGA (*)
		TTG (L)	TCG (S)	TAG (*)	TGG (W)			TTG (L)	TCG (S)	TAG (*)	TGG (W)			TTG (L)	TCG (S)	TAG (*)	TGG (W)
		CTT (L)	CCT (P)	CAT (H)	CGT (R)			CTT (L)	CCT (P)	CAT (H)	CGT (R)			CTT (L)	CCT (P)	CAT (H)	CGT (R)
		CTC (L)	CCC (P)	CAC (H)	CGC (R)			CTC (L)	CCC (P)	CAC (H)	CGC (R)			CTC (L)	CCC (P)	CAC (H)	CGC (R)
		CTA (L)	CCA (P)	CAA (Q)	CGA (R)			CTA (L)	CCA (P)	CAA (Q)	CGA (R)			CTA (L)	CCA (P)	CAA (Q)	CGA (R)
		CTG (L)	CCG (P)	CAG (Q)	CGG (R)			CTG (L)	CCG (P)	CAG (Q)	CGG (R)			CTG (L)	CCG (P)	CAG (Q)	CGG (R)
		ATT (I)	ACT (T)	AAT (N)	AGT (S)			ATT (I)	ACT (T)	AAT (N)	AGT (S)			ATT (I)	ACT (T)	AAT (N)	AGT (S)
		ATC (I)	ACC (T)	AAC (N)	AGC (S)			ATC (I)	ACC (T)	AAC (N)	AGC (S)			ATC (I)	ACC (T)	AAC (N)	AGC (S)
		ATA (I)	ACA (T)	AAA (K)	AGA (R)			ATA (I)	ACA (T)	AAA (K)	AGA (R)			ATA (I)	ACA (T)	AAA (K)	AGA (R)
		ATG (M)	ACG (T)	AAG (K)	AGG (R)			ATG (M)	ACG (T)	AAG (K)	AGG (R)			ATG (M)	ACG (T)	AAG (K)	AGG (R)
		GTT (V)	GCT (A)	GAT (D)	GGT (G)			GTT (V)	GCT (A)	GAT (D)	GGT (G)			GTT (V)	GCT (A)	GAT (D)	GGT (G)
		GTC (V)	GCC (A)	GAC (D)	GGC (G)			GTC (V)	GCC (A)	GAC (D)	GGC (G)			GTC (V)	GCC (A)	GAC (D)	GGC (G)
		GTA (V)	GCA (A)	GAA (E)	GGA (G)			GTA (V)	GCA (A)	GAA (E)	GGA (G)			GTA (V)	GCA (A)	GAA (E)	GGA (G)
		GTG (V)	GCG (A)	GAG (E)	GGG (G)			GTG (V)	GCG (A)	GAG (E)	GGG (G)			GTG (V)	GCG (A)	GAG (E)	GGG (G)
	(GG)12	TTT (F)	TCT (S)	TAT (Y)	TGT (C)		(GG)23	TTT (F)	TCT (S)	TAT (Y)	TGT (C)		(GG)31	TTT (F)	TCT (S)	TAT (Y)	TGT (C)
	0	TTC (F)	TCC (S)	TAC (Y)	TGC (C)		7	TTC (F)	TCC (S)	TAC (Y)	TGC (C)		30	TTC (F)	TCC (S)	TAC (Y)	TGC (C)
		TTA (L)	TCA (S)	TAA (*)	TGA (*)			TTA (L)	TCA (S)	TAA (*)	TGA (*)			TTA (L)	TCA (S)	TAA (*)	TGA (*)
		TTG (L)	TCG (S)	TAG (*)	TGG (W)			TTG (L)	TCG (S)	TAG (*)	TGG (W)			TTG (L)	TCG (S)	TAG (*)	TGG (W)
		CTT (L)	CCT (P)	CAT (H)	CGT (R)			CTT (L)	CCT (P)	CAT (H)	CGT (R)			CTT (L)	CCT (P)	CAT (H)	CGT (R)
		CTC (L)	CCC (P)	CAC (H)	CGC (R)			CTC (L)	CCC (P)	CAC (H)	CGC (R)			CTC (L)	CCC (P)	CAC (H)	CGC (R)
		CTA (L)	CCA (P)	CAA (Q)	CGA (R)			CTA (L)	CCA (P)	CAA (Q)	CGA (R)			CTA (L)	CCA (P)	CAA (Q)	CGA (R)
		CTG (L)	CCG (P)	CAG (Q)	CGG (R)			CTG (L)	CCG (P)	CAG (Q)	CGG (R)			CTG (L)	CCG (P)	CAG (Q)	CGG (R)
		ATT (I)	ACT (T)	AAT (N)	AGT (S)			ATT (I)	ACT (T)	AAT (N)	AGT (S)			ATT (I)	ACT (T)	AAT (N)	AGT (S)
		ATC (I)	ACC (T)	AAC (N)	AGC (S)			ATC (I)	ACC (T)	AAC (N)	AGC (S)			ATC (I)	ACC (T)	AAC (N)	AGC (S)
		ATA (I)	ACA (T)	AAA (K)	AGA (R)			ATA (I)	ACA (T)	AAA (K)	AGA (R)			ATA (I)	ACA (T)	AAA (K)	AGA (R)
		ATG (M)	ACG (T)	AAG (K)	AGG (R)			ATG (M)	ACG (T)	AAG (K)	AGG (R)			ATG (M)	ACG (T)	AAG (K)	AGG (R)
		GTT (V)	GCT (A)	GAT (D)	GGT (G)			GTT (V)	GCT (A)	GAT (D)	GGT (G)			GTT (V)	GCT (A)	GAT (D)	GGT (G)
		GTC (V)	GCC (A)	GAC (D)	GGC (G)			GTC (V)	GCC (A)	GAC (D)	GGC (G)			GTC (V)	GCC (A)	GAC (D)	GGC (G)
		GTA (V)	GCA (A)	GAA (E)	GGA (G)			GTA (V)	GCA (A)	GAA (E)	GGA (G)			GTA (V)	GCA (A)	GAA (E)	GGA (G)
		GTG (V)	GCG (A)	GAG (E)	GGG (G)			GTG (V)	GCG (A)	GAG (E)	GGG (G)			GTG (V)	GCG (A)	GAG (E)	GGG (G)
	(AG)12	TTT (F)	TCT (S)	TAT (Y)	TGT (C)		(AG)23	TTT (F)	TCT (S)	TAT (Y)	TGT (C)		(AG)31	TTT (F)	TCT (S)	TAT (Y)	TGT (C)
	4	TTC (F)	TCC (S)	TAC (Y)	TGC (C)		4	TTC (F)	TCC (S)	TAC (Y)	TGC (C)		32	TTC (F)	TCC (S)	TAC (Y)	TGC (C)
		TTA (L)	TCA (S)	TAA (*)	TGA (*)			TTA (L)	TCA (S)	TAA (*)	TGA (*)			TTA (L)	TCA (S)	TAA (*)	TGA (*)
		TTG (L)	TCG (S)	TAG (*)	TGG (W)			TTG (L)	TCG (S)	TAG (*)	TGG (W)			TTG (L)	TCG (S)	TAG (*)	TGG (W)
		CTT (L)	CCT (P)	CAT (H)	CGT (R)			CTT (L)	CCT (P)	CAT (H)	CGT (R)			CTT (L)	CCT (P)	CAT (H)	CGT (R)
		CTC (L)	CCC (P)	CAC (H)	CGC (R)			CTC (L)	CCC (P)	CAC (H)	CGC (R)			CTC (L)	CCC (P)	CAC (H)	CGC (R)
		CTA (L)	CCA (P)	CAA (Q)	CGA (R)			CTA (L)	CCA (P)	CAA (Q)	CGA (R)			CTA (L)	CCA (P)	CAA (Q)	CGA (R)
		CTG (L)	CCG (P)	CAG (Q)	CGG (R)			CTG (L)	CCG (P)	CAG (Q)	CGG (R)			CTG (L)	CCG (P)	CAG (Q)	CGG (R)
		ATT (I)	ACT (T)	AAT (N)	AGT (S)			ATT (I)	ACT (T)	AAT (N)	AGT (S)			ATT (I)	ACT (T)	AAT (N)	AGT (S)
		ATC (I)	ACC (T)	AAC (N)	AGC (S)			ATC (I)	ACC (T)	AAC (N)	AGC (S)			ATC (I)	ACC (T)	AAC (N)	AGC (S)
		ATA (I)	ACA (T)	AAA (K)	AGA (R)			ATA (I)	ACA (T)	AAA (K)	AGA (R)			ATA (I)	ACA (T)	AAA (K)	AGA (R)
		ATG (M)	ACG (T)	AAG (K)	AGG (R)			ATG (M)	ACG (T)	AAG (K)	AGG (R)			ATG (M)	ACG (T)	AAG (K)	AGG (R)
		GTT (V)	GCT (A)	GAT (D)	GGT (G)			GTT (V)	GCT (A)	GAT (D)	GGT (G)			GTT (V)	GCT (A)	GAT (D)	GGT (G)
		GTC (V)	GCC (A)	GAC (D)	GGC (G)			GTC (V)	GCC (A)	GAC (D)	GGC (G)			GTC (V)	GCC (A)	GAC (D)	GGC (G)
		GTA (V)	GCA (A)	GAA (E)	GGA (G)			GTA (V)	GCA (A)	GAA (E)	GGA (G)			GTA (V)	GCA (A)	GAA (E)	GGA (G)
		GTG (V)	GCG (A)	GAG (E)	GGG (G)			GTG (V)	GCG (A)	GAG (E)	GGG (G)			GTG (V)	GCG (A)	GAG (E)	GGG (G)
	(AT)12	TTT (F)	TCT (S)	TAT (Y)	TGT (C)		(AT)23	TTT (F)	TCT (S)	TAT (Y)	TGT (C)		(AT)31	TTT (F)	TCT (S)	TAT (Y)	TGT (C)
	0	TTC (F)	TCC (S)	TAC (Y)	TGC (C)		4	TTC (F)	TCC (S)	TAC (Y)	TGC (C)		32	TTC (F)	TCC (S)	TAC (Y)	TGC (C)
		TTA (L)	TCA (S)	TAA (*)	TGA (*)			TTA (L)	TCA (S)	TAA (*)	TGA (*)			TTA (L)	TCA (S)	TAA (*)	TGA (*)
		TTG (L)	TCG (S)	TAG (*)	TGG (W)			TTG (L)	TCG (S)	TAG (*)	TGG (W)			TTG (L)	TCG (S)	TAG (*)	TGG (W)
		CTT (L)	CCT (P)	CAT (H)	CGT (R)			CTT (L)	CCT (P)	CAT (H)	CGT (R)			CTT (L)	CCT (P)	CAT (H)	CGT (R)
		CTC (L)	CCC (P)	CAC (H)	CGC (R)			CTC (L)	CCC (P)	CAC (H)	CGC (R)			CTC (L)	CCC (P)	CAC (H)	CGC (R)
		CTA (L)	CCA (P)	CAA (Q)	CGA (R)			CTA (L)	CCA (P)	CAA (Q)	CGA (R)			CTA (L)	CCA (P)	CAA (Q)	CGA (R)
		CTG (L)	CCG (P)	CAG (Q)	CGG (R)			CTG (L)	CCG (P)	CAG (Q)	CGG (R)			CTG (L)	CCG (P)	CAG (Q)	CGG (R)
		ATT (I)	ACT (T)	AAT (N)	AGT (S)			ATT (I)	ACT (T)	AAT (N)	AGT (S)			ATT (I)	ACT (T)	AAT (N)	AGT (S)
		ATC (I)	ACC (T)	AAC (N)	AGC (S)			ATC (I)	ACC (T)	AAC (N)	AGC (S)			ATC (I)	ACC (T)	AAC (N)	AGC (S)
		ATA (I)	ACA (T)	AAA (K)	AGA (R)			ATA (I)	ACA (T)	AAA (K)	AGA (R)			ATA (I)	ACA (T)	AAA (K)	AGA (R)
		ATG (M)	ACG (T)	AAG (K)	AGG (R)			ATG (M)	ACG (T)	AAG (K)	AGG (R)			ATG (M)	ACG (T)	AAG (K)	AGG (R)
		GTT (V)	GCT (A)	GAT (D)	GGT (G)			GTT (V)	GCT (A)	GAT (D)	GGT (G)			GTT (V)	GCT (A)	GAT (D)	GGT (G)
		GTC (V)	GCC (A)	GAC (D)	GGC (G)			GTC (V)	GCC (A)	GAC (D)	GGC (G)			GTC (V)	GCC (A)	GAC (D)	GGC (G)
		GTA (V)	GCA (A)	GAA (E)	GGA (G)			GTA (V)	GCA (A)	GAA (E)	GGA (G)			GTA (V)	GCA (A)	GAA (E)	GGA (G)
		GTG (V)	GCG (A)	GAG (E)	GGG (G)			GTG (V)	GCG (A)	GAG (E)	GGG (G)			GTG (V)	GCG (A)	GAG (E)	GGG (G)
	(AC)12	TTT (F)	TCT (S)	TAT (Y)	TGT (C)		(AC)23	TTT (F)	TCT (S)	TAT (Y)	TGT (C)		(AC)31	TTT (F)	TCT (S)	TAT (Y)	TGT (C)
	0	TTC (F)	TCC (S)	TAC (Y)	TGC (C)		4	TTC (F)	TCC (S)	TAC (Y)	TGC (C)		32	TTC (F)	TCC (S)	TAC (Y)	TGC (C)
		TTA (L)	TCA (S)	TAA (*)	TGA (*)			TTA (L)	TCA (S)	TAA (*)	TGA (*)			TTA (L)	TCA (S)	TAA (*)	TGA (*)
		TTG (L)	TCG (S)	TAG (*)	TGG (W)			TTG (L)	TCG (S)	TAG (*)	TGG (W)			TTG (L)	TCG (S)	TAG (*)	TGG (W)
		CTT (L)	CCT (P)	CAT (H)	CGT (R)			CTT (L)	CCT (P)	CAT (H)	CGT (R)			CTT (L)	CCT (P)	CAT (H)	CGT (R)
		CTC (L)	CCC (P)	CAC (H)	CGC (R)			CTC (L)	CCC (P)	CAC (H)	CGC (R)			CTC (L)	CCC (P)	CAC (H)	CGC (R)
		CTA (L)	CCA (P)	CAA (Q)	CGA (R)			CTA (L)	CCA (P)	CAA (Q)	CGA (R)			CTA (L)	CCA (P)	CAA (Q)	CGA (R)
		CTG (L)	CCG (P)	CAG (Q)	CGG (R)			CTG (L)	CCG (P)	CAG (Q)	CGG (R)			CTG (L)	CCG (P)	CAG (Q)	CGG (R)
		ATT (I)	ACT (T)	AAT (N)	AGT (S)			ATT (I)	ACT (T)	AAT (N)	AGT (S)			ATT (I)	ACT (T)	AAT (N)	AGT (S)
		ATC (I)	ACC (T)	AAC (N)	AGC (S)			ATC (I)	ACC (T)	AAC (N)	AGC (S)			ATC (I)	ACC (T)	AAC (N)	AGC (S)
		ATA (I)	ACA (T)	AAA (K)	AGA (R)			ATA (I)	ACA (T)	AAA (K)	AGA (R)			ATA (I)	ACA (T)	AAA (K)	AGA (R)
		ATG (M)	ACG (T)	AAG (K)	AGG (R)			ATG (M)	ACG (T)	AAG (K)	AGG (R)			ATG (M)	ACG (T)	AAG (K)	AGG (R)
		GTT (V)	GCT (A)	GAT (D)	GGT (G)			GTT (V)	GCT (A)	GAT (D)	GGT (G)			GTT (V)	GCT (A)	GAT (D)	GGT (G)
		GTC (V)	GCC (A)	GAC (D)	GGC (G)			GTC (V)	GCC (A)	GAC (D)	GGC (G)			GTC (V)	GCC (A)	GAC (D)	GGC (G)
		GTA (V)	GCA (A)	GAA (E)	GGA (G)			GTA (V)	GCA (A)	GAA (E)	GGA (G)			GTA (V)	GCA (A)	GAA (E)	GGA (G)
		GTG (V)	GCG (A)	GAG (E)	GGG (G)			GTG (V)	GCG (A)	GAG (E)	GGG (G)			GTG (V)	GCG (A)	GAG (E)	GGG (G)
	(AA)12	TTT (F)	TCT (S)	TAT (Y)	TGT (C)		(AA)23	TTT (F)	TCT (S)	TAT (Y)	TGT (C)		(AA)31	TTT (F)	TCT (S)	TAT (Y)	TGT (C)
	0	TTC (F)	TCC (S)	TAC (Y)	TGC (C)		5	TTC (F)	TCC (S)	TAC (Y)	TGC (C)		32	TTC (F)	TCC (S)	TAC (Y)	TGC (C)
		TTA (L)	TCA (S)	TAA (*)	TGA (*)			TTA (L)	TCA (S)	TAA (*)	TGA (*)			TTA (L)	TCA (S)	TAA (*)	TGA (*)
		TTG (L)	TCG (S)	TAG (*)	TGG (W)			TTG (L)	TCG (S)	TAG (*)	TGG (W)			TTG (L)	TCG (S)	TAG (*)	TGG (W)
		CTT (L)	CCT (P)	CAT (H)	CGT (R)			CTT (L)	CCT (P)	CAT (H)	CGT (R)			CTT (L)	CCT (P)	CAT (H)	CGT (R)
		CTC (L)	CCC (P)	CAC (H)	CGC (R)			CTC (L)	CCC (P)	CAC (H)	CGC (R)			CTC (L)	CCC (P)	CAC (H)	CGC (R)
		CTA (L)	CCA (P)	CAA (Q)	CGA (R)			CTA (L)	CCA (P)	CAA (Q)	CGA (R)			CTA (L)	CCA (P)	CAA (Q)	CGA (R)
		CTG (L)	CCG (P)	CAG (Q)	CGG (R)			CTG (L)	CCG (P)	CAG (Q)	CGG (R)			CTG (L)	CCG (P)	CAG (Q)	CGG (R)
		ATT (I)	ACT (T)	AAT (N)	AGT (S)			ATT (I)	ACT (T)	AAT (N)	AGT (S)			ATT (I)	ACT (T)	AAT (N)	AGT (S)
		ATC (I)	ACC (T)	AAC (N)	AGC (S)			ATC (I)	ACC (T)	AAC (N)	AGC (S)			ATC (I)	ACC (T)	AAC (N)	AGC (S)
		ATA (I)	ACA (T)	AAA (K)	AGA (R)			ATA (I)	ACA (T)	AAA (K)	AGA (R)			ATA (I)	ACA (T)	AAA (K)	AGA (R)
		ATG (M)	ACG (T)	AAG (K)	AGG (R)			ATG (M)	ACG (T)	AAG (K)	AGG (R)			ATG (M)	ACG (T)	AAG (K)	AGG (R)
		GTT (V)	GCT (A)	GAT (D)	GGT (G)			GTT (V)	GCT (A)	GAT (D)	GGT (G)			GTT (V)	GCT (A)	GAT (D)	GGT (G)
		GTC (V)	GCC (A)	GAC (D)	GGC (G)			GTC (V)	GCC (A)	GAC (D)	GGC (G)			GTC (V)	GCC (A)	GAC (D)	GGC (G)
		GTA (V)	GCA (A)	GAA (E)	GGA (G)			GTA (V)	GCA (A)	GAA (E)	GGA (G)			GTA (V)	GCA (A)	GAA (E)	GGA (G)
		GTG (V)	GCG (A)	GAG (E)	GGG (G)			GTG (V)	GCG (A)	GAG (E)	GGG (G)			GTG (V)	GCG (A)	GAG (E)	GGG (G)
	(TG)12	TTT (F)	TCT (S)	TAT (Y)	TGT (C)		(TG)23	TTT (F)	TCT (S)	TAT (Y)	TGT (C)		(TG)31	TTT (F)	TCT (S)	TAT (Y)	TGT (C)
	1	TTC (F)	TCC (S)	TAC (Y)	TGC (C)		7	TTC (F)	TCC (S)	TAC (Y)	TGC (C)		33	TTC (F)	TCC (S)	TAC (Y)	TGC (C)
		TTA (L)	TCA (S)	TAA (*)	TGA (*)			TTA (L)	TCA (S)	TAA (*)	TGA (*)			TTA (L)	TCA (S)	TAA (*)	TGA (*)
		TTG (L)	TCG (S)	TAG (*)	TGG (W)			TTG (L)	TCG (S)	TAG (*)	TGG (W)			TTG (L)	TCG (S)	TAG (*)	TGG (W)
		CTT (L)	CCT (P)	CAT (H)	CGT (R)			CTT (L)	CCT (P)	CAT (H)	CGT (R)			CTT (L)	CCT (P)	CAT (H)	CGT (R)
		CTC (L)	CCC (P)	CAC (H)	CGC (R)			CTC (L)	CCC (P)	CAC (H)	CGC (R)			CTC (L)	CCC (P)	CAC (H)	CGC (R)
		CTA (L)	CCA (P)	CAA (Q)	CGA (R)			CTA (L)	CCA (P)	CAA (Q)	CGA (R)			CTA (L)	CCA (P)	CAA (Q)	CGA (R)
		CTG (L)	CCG (P)	CAG (Q)	CGG (R)			CTG (L)	CCG (P)	CAG (Q)	CGG (R)			CTG (L)	CCG (P)	CAG (Q)	CGG (R)
		ATT (I)	ACT (T)	AAT (N)	AGT (S)			ATT (I)	ACT (T)	AAT (N)	AGT (S)			ATT (I)	ACT (T)	AAT (N)	AGT (S)
		ATC (I)	ACC (T)	AAC (N)	AGC (S)			ATC (I)	ACC (T)	AAC (N)	AGC (S)			ATC (I)	ACC (T)	AAC (N)	AGC (S)
		ATA (I)	ACA (T)	AAA (K)	AGA (R)			ATA (I)	ACA (T)	AAA (K)	AGA (R)			ATA (I)	ACA (T)	AAA (K)	AGA (R)
		ATG (M)	ACG (T)	AAG (K)	AGG (R)			ATG (M)	ACG (T)	AAG (K)	AGG (R)			ATG (M)	ACG (T)	AAG (K)	AGG (R)
		GTT (V)	GCT (A)	GAT (D)	GGT (G)			GTT (V)	GCT (A)	GAT (D)	GGT (G)			GTT (V)	GCT (A)	GAT (D)	GGT (G)
		GTC (V)	GCC (A)	GAC (D)	GGC (G)			GTC (V)	GCC (A)	GAC (D)	GGC (G)			GTC (V)	GCC (A)	GAC (D)	GGC (G)
		GTA (V)	GCA (A)	GAA (E)	GGA (G)			GTA (V)	GCA (A)	GAA (E)	GGA (G)			GTA (V)	GCA (A)	GAA (E)	GGA (G)
		GTG (V)	GCG (A)	GAG (E)	GGG (G)			GTG (V)	GCG (A)	GAG (E)	GGG (G)			GTG (V)	GCG (A)	GAG (E)	GGG (G)
	(TA)12	TTT (F)	TCT (S)	TAT (Y)	TGT (C)		(TA)23	TTT (F)	TCT (S)	TAT (Y)	TGT (C)		(TA)31	TTT (F)	TCT (S)	TAT (Y)	TGT (C)
	1	TTC (F)	TCC (S)	TAC (Y)	TGC (C)		9	TTC (F)	TCC (S)	TAC (Y)	TGC (C)		33	TTC (F)	TCC (S)	TAC (Y)	TGC (C)
		TTA (L)	TCA (S)	TAA (*)	TGA (*)			TTA (L)	TCA (S)	TAA (*)	TGA (*)			TTA (L)	TCA (S)	TAA (*)	TGA (*)
		TTG (L)	TCG (S)	TAG (*)	TGG (W)			TTG (L)	TCG (S)	TAG (*)	TGG (W)			TTG (L)	TCG (S)	TAG (*)	TGG (W)
		CTT (L)	CCT (P)	CAT (H)	CGT (R)			CTT (L)	CCT (P)	CAT (H)	CGT (R)			CTT (L)	CCT (P)	CAT (H)	CGT (R)
		CTC (L)	CCC (P)	CAC (H)	CGC (R)			CTC (L)	CCC (P)	CAC (H)	CGC (R)			CTC (L)	CCC (P)	CAC (H)	CGC (R)
		CTA (L)	CCA (P)	CAA (Q)	CGA (R)			CTA (L)	CCA (P)	CAA (Q)	CGA (R)			CTA (L)	CCA (P)	CAA (Q)	CGA (R)
		CTG (L)	CCG (P)	CAG (Q)	CGG (R)			CTG (L)	CCG (P)	CAG (Q)	CGG (R)			CTG (L)	CCG (P)	CAG (Q)	CGG (R)
		ATT (I)	ACT (T)	AAT (N)	AGT (S)			ATT (I)	ACT (T)	AAT (N)	AGT (S)			ATT (I)	ACT (T)	AAT (N)	AGT (S)
		ATC (I)	ACC (T)	AAC (N)	AGC (S)			ATC (I)	ACC (T)	AAC (N)	AGC (S)			ATC (I)	ACC (T)	AAC (N)	AGC (S)
		ATA (I)	ACA (T)	AAA (K)	AGA (R)			ATA (I)	ACA (T)	AAA (K)	AGA (R)			ATA (I)	ACA (T)	AAA (K)	AGA (R)
		ATG (M)	ACG (T)	AAG (K)	AGG (R)			ATG (M)	ACG (T)	AAG (K)	AGG (R)			ATG (M)	ACG (T)	AAG (K)	AGG (R)
		GTT (V)	GCT (A)	GAT (D)	GGT (G)			GTT (V)	GCT (A)	GAT (D)	GGT (G)			GTT (V)	GCT (A)	GAT (D)	GGT (G)
		GTC (V)	GCC (A)	GAC (D)	GGC (G)			GTC (V)	GCC (A)	GAC (D)	GGC (G)			GTC (V)	GCC (A)	GAC (D)	GGC (G)
		GTA (V)	GCA (A)	GAA (E)	GGA (G)			GTA (V)	GCA (A)	GAA (E)	GGA (G)			GTA (V)	GCA (A)	GAA (E)	GGA (G)
		GTG (V)	GCG (A)	GAG (E)	GGG (G)			GTG (V)	GCG (A)	GAG (E)	GGG (G)			GTG (V)	GCG (A)	GAG (E)	GGG (G)
	(TC)12	TTT (F)	TCT (S)	TAT (Y)	TGT (C)		(TC)23	TTT (F)	TCT (S)	TAT (Y)	TGT (C)		(TC)31	TTT (F)	TCT (S)	TAT (Y)	TGT (C)
	2	TTC (F)	TCC (S)	TAC (Y)	TGC (C)		9	TTC (F)	TCC (S)	TAC (Y)	TGC (C)		33	TTC (F)	TCC (S)	TAC (Y)	TGC (C)
		TTA (L)	TCA (S)	TAA (*)	TGA (*)			TTA (L)	TCA (S)	TAA (*)	TGA (*)			TTA (L)	TCA (S)	TAA (*)	TGA (*)
		TTG (L)	TCG (S)	TAG (*)	TGG (W)			TTG (L)	TCG (S)	TAG (*)	TGG (W)			TTG (L)	TCG (S)	TAG (*)	TGG (W)
		CTT (L)	CCT (P)	CAT (H)	CGT (R)			CTT (L)	CCT (P)	CAT (H)	CGT (R)			CTT (L)	CCT (P)	CAT (H)	CGT (R)
		CTC (L)	CCC (P)	CAC (H)	CGC (R)			CTC (L)	CCC (P)	CAC (H)	CGC (R)			CTC (L)	CCC (P)	CAC (H)	CGC (R)
		CTA (L)	CCA (P)	CAA (Q)	CGA (R)			CTA (L)	CCA (P)	CAA (Q)	CGA (R)			CTA (L)	CCA (P)	CAA (Q)	CGA (R)
		CTG (L)	CCG (P)	CAG (Q)	CGG (R)			CTG (L)	CCG (P)	CAG (Q)	CGG (R)			CTG (L)	CCG (P)	CAG (Q)	CGG (R)
		ATT (I)	ACT (T)	AAT (N)	AGT (S)			ATT (I)	ACT (T)	AAT (N)	AGT (S)			ATT (I)	ACT (T)	AAT (N)	AGT (S)
		ATC (I)	ACC (T)	AAC (N)	AGC (S)			ATC (I)	ACC (T)	AAC (N)	AGC (S)			ATC (I)	ACC (T)	AAC (N)	AGC (S)
		ATA (I)	ACA (T)	AAA (K)	AGA (R)			ATA (I)	ACA (T)	AAA (K)	AGA (R)			ATA (I)	ACA (T)	AAA (K)	AGA (R)
		ATG (M)	ACG (T)	AAG (K)	AGG (R)			ATG (M)	ACG (T)	AAG (K)	AGG (R)			ATG (M)	ACG (T)	AAG (K)	AGG (R)
		GTT (V)	GCT (A)	GAT (D)	GGT (G)			GTT (V)	GCT (A)	GAT (D)	GGT (G)			GTT (V)	GCT (A)	GAT (D)	GGT (G)
		GTC (V)	GCC (A)	GAC (D)	GGC (G)			GTC (V)	GCC (A)	GAC (D)	GGC (G)			GTC (V)	GCC (A)	GAC (D)	GGC (G)
		GTA (V)	GCA (A)	GAA (E)	GGA (G)			GTA (V)	GCA (A)	GAA (E)	GGA (G)			GTA (V)	GCA (A)	GAA (E)	GGA (G)
		GTG (V)	GCG (A)	GAG (E)	GGG (G)			GTG (V)	GCG (A)	GAG (E)	GGG (G)			GTG (V)	GCG (A)	GAG (E)	GGG (G)
	(TT)12	TTT (F)	TCT (S)	TAT (Y)	TGT (C)		(TT)23	TTT (F)	TCT (S)	TAT (Y)	TGT (C)		(TT)31	TTT (F)	TCT (S)	TAT (Y)	TGT (C)
	2	TTC (F)	TCC (S)	TAC (Y)	TGC (C)		9	TTC (F)	TCC (S)	TAC (Y)	TGC (C)		33	TTC (F)	TCC (S)	TAC (Y)	TGC (C)
		TTA (L)	TCA (S)	TAA (*)	TGA (*)			TTA (L)	TCA (S)	TAA (*)	TGA (*)			TTA (L)	TCA (S)	TAA (*)	TGA (*)
		TTG (L)	TCG (S)	TAG (*)	TGG (W)			TTG (L)	TCG (S)	TAG (*)	TGG (W)			TTG (L)	TCG (S)	TAG (*)	TGG (W)
		CTT (L)	CCT (P)	CAT (H)	CGT (R)			CTT (L)	CCT (P)	CAT (H)	CGT (R)			CTT (L)	CCT (P)	CAT (H)	CGT (R)
		CTC (L)	CCC (P)	CAC (H)	CGC (R)			CTC (L)	CCC (P)	CAC (H)	CGC (R)			CTC (L)	CCC (P)	CAC (H)	CGC (R)
		CTA (L)	CCA (P)	CAA (Q)	CGA (R)			CTA (L)	CCA (P)	CAA (Q)	CGA (R)			CTA (L)	CCA (P)	CAA (Q)	CGA (R)
		CTG (L)	CCG (P)	CAG (Q)	CGG (R)			CTG (L)	CCG (P)	CAG (Q)	CGG (R)			CTG (L)	CCG (P)	CAG (Q)	CGG (R)
		ATT (I)	ACT (T)	AAT (N)	AGT (S)			ATT (I)	ACT (T)	AAT (N)	AGT (S)			ATT (I)	ACT (T)	AAT (N)	AGT (S)
		ATC (I)	ACC (T)	AAC (N)	AGC (S)			ATC (I)	ACC (T)	AAC (N)	AGC (S)			ATC (I)	ACC (T)	AAC (N)	AGC (S)
		ATA (I)	ACA (T)	AAA (K)	AGA (R)			ATA (I)	ACA (T)	AAA (K)	AGA (R)			ATA (I)	ACA (T)	AAA (K)	AGA (R)
		ATG (M)	ACG (T)	AAG (K)	AGG (R)			ATG (M)	ACG (T)	AAG (K)	AGG (R)			ATG (M)	ACG (T)	AAG (K)	AGG (R)
		GTT (V)	GCT (A)	GAT (D)	GGT (G)			GTT (V)	GCT (A)	GAT (D)	GGT (G)			GTT (V)	GCT (A)	GAT (D)	GGT (G)
		GTC (V)	GCC (A)	GAC (D)	GGC (G)			GTC (V)	GCC (A)	GAC (D)	GGC (G)			GTC (V)	GCC (A)	GAC (D)	GGC (G)
		GTA (V)	GCA (A)	GAA (E)	GGA (G)			GTA (V)	GCA (A)	GAA (E)	GGA (G)			GTA (V)	GCA (A)	GAA (E)	GGA (G)
		GTG (V)	GCG (A)	GAG (E)	GGG (G)			GTG (V)	GCG (A)	GAG (E)	GGG (G)			GTG (V)	GCG (A)	GAG (E)	GGG (G)
	(CG)12	TTT (F)	TCT (S)	TAT (Y)	TGT (C)		(CG)23	TTT (F)	TCT (S)	TAT (Y)	TGT (C)		(CG)31	TTT (F)	TCT (S)	TAT (Y)	TGT (C)
	2	TTC (F)	TCC (S)	TAC (Y)	TGC (C)		12	TTC (F)	TCC (S)	TAC (Y)	TGC (C)		33	TTC (F)	TCC (S)	TAC (Y)	TGC (C)
		TTA (L)	TCA (S)	TAA (*)	TGA (*)			TTA (L)	TCA (S)	TAA (*)	TGA (*)			TTA (L)	TCA (S)	TAA (*)	TGA (*)
		TTG (L)	TCG (S)	TAG (*)	TGG (W)			TTG (L)	TCG (S)	TAG (*)	TGG (W)			TTG (L)	TCG (S)	TAG (*)	TGG (W)
		CTT (L)	CCT (P)	CAT (H)	CGT (R)			CTT (L)	CCT (P)	CAT (H)	CGT (R)			CTT (L)	CCT (P)	CAT (H)	CGT (R)
		CTC (L)	CCC (P)	CAC (H)	CGC (R)			CTC (L)	CCC (P)	CAC (H)	CGC (R)			CTC (L)	CCC (P)	CAC (H)	CGC (R)
		CTA (L)	CCA (P)	CAA (Q)	CGA (R)			CTA (L)	CCA (P)	CAA (Q)	CGA (R)			CTA (L)	CCA (P)	CAA (Q)	CGA (R)
		CTG (L)	CCG (P)	CAG (Q)	CGG (R)			CTG (L)	CCG (P)	CAG (Q)	CGG (R)			CTG (L)	CCG (P)	CAG (Q)	CGG (R)
		ATT (I)	ACT (T)	AAT (N)	AGT (S)			ATT (I)	ACT (T)	AAT (N)	AGT (S)			ATT (I)	ACT (T)	AAT (N)	AGT (S)
		ATC (I)	ACC (T)	AAC (N)	AGC (S)			ATC (I)	ACC (T)	AAC (N)	AGC (S)			ATC (I)	ACC (T)	AAC (N)	AGC (S)
		ATA (I)	ACA (T)	AAA (K)	AGA (R)			ATA (I)	ACA (T)	AAA (K)	AGA (R)			ATA (I)	ACA (T)	AAA (K)	AGA (R)
		ATG (M)	ACG (T)	AAG (K)	AGG (R)			ATG (M)	ACG (T)	AAG (K)	AGG (R)			ATG (M)	ACG (T)	AAG (K)	AGG (R)
		GTT (V)	GCT (A)	GAT (D)	GGT (G)			GTT (V)	GCT (A)	GAT (D)	GGT (G)			GTT (V)	GCT (A)	GAT (D)	GGT (G)
		GTC (V)	GCC (A)	GAC (D)	GGC (G)			GTC (V)	GCC (A)	GAC (D)	GGC (G)			GTC (V)	GCC (A)	GAC (D)	GGC (G)
		GTA (V)	GCA (A)	GAA (E)	GGA (G)			GTA (V)	GCA (A)	GAA (E)	GGA (G)			GTA (V)	GCA (A)	GAA (E)	GGA (G)
		GTG (V)	GCG (A)	GAG (E)	GGG (G)			GTG (V)	GCG (A)	GAG (E)	GGG (G)			GTG (V)	GCG (A)	GAG (E)	GGG (G)
	(CA)12	TTT (F)	TCT (S)	TAT (Y)	TGT (C)		(CA)23	TTT (F)	TCT (S)	TAT (Y)	TGT (C)		(CA)31	TTT (F)	TCT (S)	TAT (Y)	TGT (C)
	0	TTC (F)	TCC (S)	TAC (Y)	TGC (C)		12	TTC (F)	TCC (S)	TAC (Y)	TGC (C)		33	TTC (F)	TCC (S)	TAC (Y)	TGC (C)
		TTA (L)	TCA (S)	TAA (*)	TGA (*)			TTA (L)	TCA (S)	TAA (*)	TGA (*)			TTA (L)	TCA (S)	TAA (*)	TGA (*)
		TTG (L)	TCG (S)	TAG (*)	TGG (W)			TTG (L)	TCG (S)	TAG (*)	TGG (W)			TTG (L)	TCG (S)	TAG (*)	TGG (W)
		CTT (L)	CCT (P)	CAT (H)	CGT (R)			CTT (L)	CCT (P)	CAT (H)	CGT (R)			CTT (L)	CCT (P)	CAT (H)	CGT (R)
		CTC (L)	CCC (P)	CAC (H)	CGC (R)			CTC (L)	CCC (P)	CAC (H)	CGC (R)			CTC (L)	CCC (P)	CAC (H)	CGC (R)
		CTA (L)	CCA (P)	CAA (Q)	CGA (R)			CTA (L)	CCA (P)	CAA (Q)	CGA (R)			CTA (L)	CCA (P)	CAA (Q)	CGA (R)
		CTG (L)	CCG (P)	CAG (Q)	CGG (R)			CTG (L)	CCG (P)	CAG (Q)	CGG (R)			CTG (L)	CCG (P)	CAG (Q)	CGG (R)
		ATT (I)	ACT (T)	AAT (N)	AGT (S)			ATT (I)	ACT (T)	AAT (N)	AGT (S)			ATT (I)	ACT (T)	AAT (N)	AGT (S)
		ATC (I)	ACC (T)	AAC (N)	AGC (S)			ATC (I)	ACC (T)	AAC (N)	AGC (S)			ATC (I)	ACC (T)	AAC (N)	AGC (S)
		ATA (I)	ACA (T)	AAA (K)	AGA (R)			ATA (I)	ACA (T)	AAA (K)	AGA (R)			ATA (I)	ACA (T)	AAA (K)	AGA (R)
		ATG (M)	ACG (T)	AAG (K)	AGG (R)			ATG (M)	ACG (T)	AAG (K)	AGG (R)			ATG (M)	ACG (T)	AAG (K)	AGG (R)
		GTT (V)	GCT (A)	GAT (D)	GGT (G)			GTT (V)	GCT (A)	GAT (D)	GGT (G)			GTT (V)	GCT (A)	GAT (D)	GGT (G)
		GTC (V)	GCC (A)	GAC (D)	GGC (G)			GTC (V)	GCC (A)	GAC (D)	GGC (G)			GTC (V)	GCC (A)	GAC (D)	GGC (G)
		GTA (V)	GCA (A)	GAA (E)	GGA (G)			GTA (V)	GCA (A)	GAA (E)	GGA (G)			GTA (V)	GCA (A)	GAA (E)	GGA (G)
		GTG (V)	GCG (A)	GAG (E)	GGG (G)			GTG (V)	GCG (A)	GAG (E)	GGG (G)			GTG (V)	GCG (A)	GAG (E)	GGG (G)
	(CT)12	TTT (F)	TCT (S)	TAT (Y)	TGT (C)		(CT)23	TTT (F)	TCT (S)	TAT (Y)	TGT (C)		(CT)31	TTT (F)	TCT (S)	TAT (Y)	TGT (C)
	2	TTC (F)	TCC (S)	TAC (Y)	TGC (C)		12	TTC (F)	TCC (S)	TAC (Y)	TGC (C)		33	TTC (F)	TCC (S)	TAC (Y)	TGC (C)
		TTA (L)	TCA (S)	TAA (*)	TGA (*)			TTA (L)	TCA (S)	TAA (*)	TGA (*)			TTA (L)	TCA (S)	TAA (*)	TGA (*)
		TTG (L)	TCG (S)	TAG (*)	TGG (W)			TTG (L)	TCG (S)	TAG (*)	TGG (W)			TTG (L)	TCG (S)	TAG (*)	TGG (W)
		CTT (L)	CCT (P)	CAT (H)	CGT (R)			CTT (L)	CCT (P)	CAT (H)	CGT (R)			CTT (L)	CCT (P)	CAT (H)	CGT (R)
		CTC (L)	CCC (P)	CAC (H)	CGC (R)			CTC (L)	CCC (P)	CAC (H)	CGC (R)			CTC (L)	CCC (P)	CAC (H)	CGC (R)
		CTA (L)	CCA (P)	CAA (Q)	CGA (R)			CTA (L)	CCA (P)	CAA (Q)	CGA (R)			CTA (L)	CCA (P)	CAA (Q)	CGA (R)
		CTG (L)	CCG (P)	CAG (Q)	CGG (R)			CTG (L)	CCG (P)	CAG (Q)	CGG (R)			CTG (L)	CCG (P)	CAG (Q)	CGG (R)
		ATT (I)	ACT (T)	AAT (N)	AGT (S)			ATT (I)	ACT (T)	AAT (N)	AGT (S)			ATT (I)	ACT (T)	AAT (N)	AGT (S)
		ATC (I)	ACC (T)	AAC (N)	AGC (S)			ATC (I)	ACC (T)	AAC (N)	AGC (S)			ATC (I)	ACC (T)	AAC (N)	AGC (S)
		ATA (I)	ACA (T)	AAA (K)	AGA (R)			ATA (I)	ACA (T)	AAA (K)	AGA (R)			ATA (I)	ACA (T)	AAA (K)	AGA (R)
		ATG (M)	ACG (T)	AAG (K)	AGG (R)			ATG (M)	ACG (T)	AAG (K)	AGG (R)			ATG (M)	ACG (T)	AAG (K)	AGG (R)
		GTT (V)	GCT (A)	GAT (D)	GGT (G)			GTT (V)	GCT (A)	GAT (D)	GGT (G)			GTT (V)	GCT (A)	GAT (D)	GGT (G)
		GTC (V)	GCC (A)	GAC (D)	GGC (G)			GTC (V)	GCC (A)	GAC (D)	GGC (G)			GTC (V)	GCC (A)	GAC (D)	GGC (G)
		GTA (V)	GCA (A)	GAA (E)	GGA (G)			GTA (V)	GCA (A)	GAA (E)	GGA (G)			GTA (V)	GCA (A)	GAA (E)	GGA (G)
		GTG (V)	GCG (A)	GAG (E)	GGG (G)			GTG (V)	GCG (A)	GAG (E)	GGG (G)			GTG (V)	GCG (A)	GAG (E)	GGG (G)
	(CC)12	TTT (F)	TCT (S)	TAT (Y)	TGT (C)		(CC)23	TTT (F)	TCT (S)	TAT (Y)	TGT (C)		(CC)31	TTT (F)	TCT (S)	TAT (Y)	TGT (C)
	0	TTC (F)	TCC (S)	TAC (Y)	TGC (C)		12	TTC (F)	TCC (S)	TAC (Y)	TGC (C)		33	TTC (F)	TCC (S)	TAC (Y)	TGC (C)
		TTA (L)	TCA (S)	TAA (*)	TGA (*)			TTA (L)	TCA (S)	TAA (*)	TGA (*)			TTA (L)	TCA (S)	TAA (*)	TGA (*)
		TTG (L)	TCG (S)	TAG (*)	TGG (W)			TTG (L)	TCG (S)	TAG (*)	TGG (W)			TTG (L)	TCG (S)	TAG (*)	TGG (W)
		CTT (L)	CCT (P)	CAT (H)	CGT (R)			CTT (L)	CCT (P)	CAT (H)	CGT (R)			CTT (L)	CCT (P)	CAT (H)	CGT (R)
		CTC (L)	CCC (P)	CAC (H)	CGC (R)			CTC (L)	CCC (P)	CAC (H)	CGC (R)			CTC (L)	CCC (P)	CAC (H)	CGC (R)
		CTA (L)	CCA (P)	CAA (Q)	CGA (R)			CTA (L)	CCA (P)	CAA (Q)	CGA (R)			CTA (L)	CCA (P)	CAA (Q)	CGA (R)
		CTG (L)	CCG (P)	CAG (Q)	CGG (R)			CTG (L)	CCG (P)	CAG (Q)	CGG (R)			CTG (L)	CCG (P)	CAG (Q)	CGG (R)
		ATT (I)	ACT (T)	AAT (N)	AGT (S)			ATT (I)	ACT (T)	AAT (N)	AGT (S)			ATT (I)	ACT (T)	AAT (N)	AGT (S)
		ATC (I)	ACC (T)	AAC (N)	AGC (S)			ATC (I)	ACC (T)	AAC (N)	AGC (S)			ATC (I)	ACC (T)	AAC (N)	AGC (S)
		ATA (I)	ACA (T)	AAA (K)	AGA (R)			ATA (I)	ACA (T)	AAA (K)	AGA (R)			ATA (I)	ACA (T)	AAA (K)	AGA (R)
		ATG (M)	ACG (T)	AAG (K)	AGG (R)			ATG (M)	ACG (T)	AAG (K)	AGG (R)			ATG (M)	ACG (T)	AAG (K)	AGG (R)
		GTT (V)	GCT (A)	GAT (D)	GGT (G)			GTT (V)	GCT (A)	GAT (D)	GGT (G)			GTT (V)	GCT (A)	GAT (D)	GGT (G)
		GTC (V)	GCC (A)	GAC (D)	GGC (G)			GTC (V)	GCC (A)	GAC (D)	GGC (G)			GTC (V)	GCC (A)	GAC (D)	GGC (G)
		GTA (V)	GCA (A)	GAA (E)	GGA (G)			GTA (V)	GCA (A)	GAA (E)	GGA (G)			GTA (V)	GCA (A)	GAA (E)	GGA (G)
		GTG (V)	GCG (A)	GAG (E)	GGG (G)			GTG (V)	GCG (A)	GAG (E)	GGG (G)			GTG (V)	GCG (A)	GAG (E)	GGG (G)
